# Supplementary material for: Tumoral periprostatic adipose tissue exovesicles-derived miR-20a-5p regulates prostate cancer cell proliferation and inflammation through the RORA gene
Source: J Transl Med. 2024 Jul 15;22:661. doi: 10.1186/s12967-024-05458-3 (PMC11251289; doi:10.1186/s12967-024-05458-3)
Supplement: Supplementary file 3 — Supplementary Material 3 [file 12967_2024_5458_MOESM3_ESM.xlsx]

## Sheet: Pilot_Raw-data
Table of Cts from Raw data Pilot Study
	Patient 1	Patient 2	Patient 3	Patient 4	Patient 5	Patient 6	Patient 7	Patient 8	Calibrator
miRNA #	PPAT	PVAT	PPAT	PVAT	PPAT	PVAT	PPAT	PVAT
hsa-miR-7-5p	32.8463	32.3887	35.8133	32.9517	33.1835	32.7934	30.7268	32.9784	32.8122
hsa-miR-217	Undetermined	38	Undetermined	36.1367	38	35.3661	35.8589	Undetermined	Undetermined
hsa-miR-337-5p	31.4113	31.3921	34.1448	30.6317	32.5439	30.3388	30.8619	32.8486	31.2205
hsa-miR-328-3p	32.4769	29.525	32.9478	30.2542	31.123	30.9425	29.7124	31.2309	31.4299
hsa-miR-374b-3p	35.2893	33.0602	35.9907	33.131	33.8738	33.3325	33.194	34.6085	33.8294
hsa-miR-143-3p	25.3411	24.087	25.8246	23.366	24.2914	23.9799	22.2731	24.2191	24.2123
hsa-miR-623	38	33.953	38	34.0719	34.1507	36.4864	34.9083	35.7989	36.4252
hsa-miR-520c-3p	Undetermined	38	Undetermined	36.3301	38	35.576	36.1902	35.189	38
hsa-miR-557	Undetermined	Undetermined	Undetermined	Undetermined	Undetermined	Undetermined	Undetermined	Undetermined	Undetermined
hsa-miR-218-5p	28.0965	26.7573	29.2109	26.51	28.1384	27.6608	26.6776	29.7979	27.7903
hsa-miR-136-5p	30.9499	29.9242	32.4607	29.887	31.3539	29.779	29.8954	31.1416	30.9854
hsa-miR-127-5p	35.9926	33.6726	38	34.1764	35.9066	34.1073	33.9695	Undetermined	38
hsa-miR-140-5p	29.4008	27.7988	30.2108	27.297	28.3184	27.6307	27.1935	28.9675	28.1701
hsa-miR-31-3p	Undetermined	Undetermined	Undetermined	35.5334	38	33.4259	Undetermined	Undetermined	38
hsa-miR-20b-3p	38	38	Undetermined	36.4554	Undetermined	Undetermined	36.4823	Undetermined	Undetermined
hsa-miR-325	Undetermined	Undetermined	Undetermined	Undetermined	Undetermined	Undetermined	Undetermined	Undetermined	Undetermined
hsa-miR-509-3-5p	Undetermined	39.6455	38	38	Undetermined	Undetermined	Undetermined	Undetermined	Undetermined
hsa-miR-210-3p	33.3668	30.9731	33.4429	31.0562	31.8702	30.67	30.3296	32.0862	32.101
hsa-miR-199b-5p	27.0335	25.5783	27.9836	25.2656	26.3961	25.3201	24.8968	27.361	25.7623
hsa-miR-194-5p	30.508	29.7222	31.9174	29.9692	29.8636	30.2103	28.9664	30.5725	30.4953
hsa-let-7g-5p	26.2249	25.7756	28.3175	25.1556	26.2425	25.7474	25.1754	27.0166	26.176
hsa-miR-203a	32.9214	33.2896	38	33.9623	32.8046	33.1292	32.2736	33.9471	33.9668
hsa-miR-181a-3p	36.5323	33.4914	38	34.2494	36.1567	33.4247	33.9793	Undetermined	35.1503
hsa-miR-137	38	35.9805	38	38	38	35.5268	35.724	Undetermined	38
hsa-miR-551b-3p	30.0754	28.1939	29.8999	27.4816	27.9044	28.7368	27.6743	28.7327	28.366
Blank (H2O)	Undetermined	Undetermined	Undetermined	Undetermined	Undetermined	Undetermined	Undetermined	Undetermined	Undetermined
hsa-miR-524-3p	Undetermined	38	Undetermined	Undetermined	Undetermined	Undetermined	Undetermined	Undetermined	Undetermined
UniSp2	Undetermined	Undetermined	Undetermined	38	Undetermined	Undetermined	Undetermined	Undetermined	Undetermined
hsa-miR-486-5p	27.1509	26.0897	29.6448	26.9176	26.7451	27.9855	25.2288	27.1721	27.1396
UniSp4	Undetermined	Undetermined	38	Undetermined	Undetermined	Undetermined	Undetermined	Undetermined	Undetermined
UniSp3 IPC	21.1637	19.2849	19.7253	18.9186	19.0952	19.2813	19.2436	19.0213	19.165
UniSp5	Undetermined	Undetermined	Undetermined	Undetermined	Undetermined	Undetermined	Undetermined	Undetermined	Undetermined
hsa-miR-329-3p	34.7842	34.1217	36.154	33.92	35.2469	33.3599	33.5508	35.2938	34.0477
UniSp6	20.9376	20.8708	23.4335	20.906	20.986	20.9799	20.9932	21.2579	21.0706
hsa-miR-487b-3p	32.9398	33.095	35.5086	32.5134	34.397	32.4339	32.7825	33.902	33.9797
cel-miR-39-3p	28.1256	28.4666	30.7683	28.3799	28.3214	28.2909	28.2629	27.9604	28.3307
hsa-miR-138-5p	38	35.4437	Undetermined	Undetermined	38	33.1403	36.2262	33.9756	Undetermined
hsa-miR-191-5p	28.7967	27.3482	29.0704	27.1564	28.1164	27.7168	26.9319	28.4292	28.3346
mmu-miR-378a-3p	28.339	26.2216	28.2322	25.3785	26.148	25.1114	25.8677	26.0866	26.3815
hsa-miR-103a-3p	27.8609	26.0306	28.4656	25.9944	26.3279	26.1386	25.2958	26.9681	26.7477
hsa-miR-890	38	Undetermined	38	38	38	Undetermined	Undetermined	Undetermined	38
hsa-miR-423-5p	30.9661	30.0582	32.2015	29.6306	29.8632	29.1647	28.0877	30.0431	30.3746
hsa-miR-221-3p	30.3941	29.2895	31.5429	28.3766	29.5207	27.8649	27.9842	30.3075	29.2098
SNORD38B	30.9296	27.7374	31.3857	28.9702	28.8872	28.747	29.8249	29.8229	29.5422
hsa-miR-301b	38	38	Undetermined	38.6069	38	Undetermined	Undetermined	39.5297	38
SNORD49A	32.2174	28.3841	33.3204	30.2671	31.4603	31.2225	31.6156	30.6207	31.2666
hsa-miR-550a-5p	Undetermined	35.6845	Undetermined	35.3862	38	Undetermined	35.8771	Undetermined	38
U6 snRNA	27.3739	22.9498	28.4375	25.3922	25.981	25.6482	26.7572	25.1644	25.342
hsa-miR-532-5p	29.9883	28.1529	30.9103	28.3433	29.2379	28.1734	27.9824	30.5155	29.214
hsa-miR-99a-5p	23.7749	22.254	24.9156	22.4171	23.7058	22.8678	22.2355	24.8051	23.3476
hsa-miR-16-5p	22.7157	22.2431	24.101	22.1049	22.2486	22.4887	21.2913	22.9972	22.3488
hsa-miR-98-5p	29.2076	28.9689	31.7854	28.8308	30.0811	28.9382	28.5665	30.6208	29.9967
hsa-miR-185-5p	27.3804	26.5257	29.7782	26.9963	26.3602	26.9818	25.8226	27.3598	27.0028
hsa-miR-25-3p	26.0687	25.8902	28.7012	25.9186	26.0948	26.2957	25.2539	27.1073	26.4418
UniSp3 IPC	21.2415	19.2511	19.7465	19.181	19.2215	19.2785	19.4326	19.1814	19.3147
UniSp3 IPC	21.3919	19.1393	19.6318	18.9964	19.2267	19.2933	19.334	19.2208	19.3754
hsa-miR-765	34.0391	33.3224	35.2729	32.9645	33.1416	33.3328	32.9129	33.9935	33.8857
hsa-miR-24-3p	23.9281	23.3113	25.7786	22.9531	23.9846	23.0026	22.6611	24.56	23.6186
hsa-miR-369-5p	32.3229	31.1219	33.8912	31.5293	33.3172	31.0021	32.1758	33.8513	32.3258
hsa-miR-425-5p	30.4634	29.6031	32.6393	29.4177	29.2422	29.5973	28.2894	29.4023	29.7907
hsa-miR-590-5p	30.7641	29.3687	31.6821	29.3484	30.0053	29.5505	28.9641	30.6164	29.9623
hsa-miR-760	35.9267	34.1195	35.9646	34.1791	35.6387	34.5103	33.6984	34.9792	35.267
hsa-miR-574-3p	27.4524	26.4609	29.4371	26.4298	27.4889	26.0261	26.3433	28.4384	27.4012
hsa-miR-130b-3p	31.6951	30.5731	33.2305	30.3678	31.475	30.7396	30.0875	32.1959	31.4031
hsa-miR-30c-5p	29.2718	27.097	30.741	27.6311	29.3239	28.2109	26.2959	28.233	29.215
hsa-miR-133b	32.8368	32.2409	33.4196	31.3564	32.49	32.6595	27.7375	31.6342	31.2513
hsa-miR-524-5p	Undetermined	38	38	38	Undetermined	Undetermined	36.4322	Undetermined	38
hsa-miR-23a-3p	23.5066	23.0501	25.5344	23.0211	24.3454	23.11	22.9716	24.9234	23.9019
hsa-miR-193b-3p	27.963	25.8964	29.0014	26.3086	26.8585	26.3912	25.7076	26.1081	27.0575
hsa-miR-501-5p	33.1285	32.3546	32.1826	32.146	33.6557	32.41	32.2909	33.8884	33.254
hsa-miR-518c-5p	35.6959	32.2009	38	33.7405	36.4159	35.3356	Undetermined	35.408	35.2567
hsa-miR-130a-3p	28.8198	26.9721	26.9494	27.0815	27.8384	26.2883	26.278	28.1698	27.827
hsa-miR-933	38	34.8878	Undetermined	38	38	Undetermined	Undetermined	36.323	38
hsa-miR-379-5p	30.3623	30.4313	33.2304	29.9428	31.9904	29.8997	30.9259	33.3108	31.1263
hsa-miR-452-5p	28.8928	27.5578	30.0116	27.2519	27.8684	27.1676	27.7884	28.6771	28.3608
hsa-miR-589-5p	38	35.4963	38	35.4332	38	35.092	35.3517	35.8501	38
hsa-miR-141-3p	33.7736	33.6688	34.7704	32.3987	33.1779	32.1154	34.1483	34.9883	32.8669
hsa-miR-342-3p	28.0665	26.9355	29.3221	27.1803	28.3781	26.4139	27.3129	28.7296	27.7143
hsa-miR-668-3p	Undetermined	Undetermined	Undetermined	38	Undetermined	Undetermined	Undetermined	Undetermined	Undetermined
hsa-miR-934	36.4774	38	38	38	38	35.7724	35.8689	36.2286	38
hsa-miR-101-3p	25.9099	23.6339	25.9227	23.3261	24.6063	23.8996	23.6217	24.9252	24.0811
hsa-miR-539-5p	33.971	33.7388	38	33.5495	35.4428	32.7685	33.919	35.857	33.1523
hsa-miR-331-3p	33.1732	31.529	33.3529	31.0666	31.8442	30.9569	30.1072	31.6942	32.3876
hsa-miR-499a-5p	38	38	39.0365	38	38	Undetermined	36.153	35.0256	38
hsa-miR-196a-5p	28.2986	27.2089	29.8496	27.0927	29.2836	28.6838	28.0638	30.9234	28.3425
hsa-miR-888-5p	38	36.0328	38	36.3489	38	Undetermined	Undetermined	Undetermined	38
hsa-miR-330-3p	33.8822	34.4568	35.6907	32.8968	34.1875	33.8388	32.1004	35.4615	34.9199
hsa-miR-570-3p	35.4593	33.6897	35.6921	33.3892	38	36.3886	32.9876	34.0391	34.637
hsa-miR-518c-3p	38	Undetermined	38	Undetermined	Undetermined	Undetermined	Undetermined	Undetermined	Undetermined
hsa-miR-200a-3p	35.457	38	38	34.1529	35.4303	33.7913	Undetermined	Undetermined	36.4305
hsa-miR-188-5p	38	33.3093	38	34.3668	35.1034	33.2265	33.5945	33.9524	34.674
hsa-miR-26a-5p	23.453	22.5548	24.9797	22.0984	23.943	22.9372	22.4804	24.7549	23.2794
hsa-miR-99b-5p	28.1485	27.2517	29.2269	26.845	28.6183	27.0813	27.1658	29.8425	28.0993
hsa-miR-431-5p	34.7739	32.9833	32.8929	33.5077	35.4018	32.8931	33.6661	33.5601	33.5209
hsa-miR-23b-3p	25.2088	24.5177	24.081	24.2492	25.4369	24.269	24.2768	26.4862	25.1148
hsa-miR-367-3p	Undetermined	Undetermined	Undetermined	Undetermined	Undetermined	Undetermined	Undetermined	Undetermined	Undetermined
hsa-miR-505-3p	30.9615	29.2287	29.0491	29.4148	30.5572	29.7314	29.3388	30.995	30.2809
hsa-miR-18a-5p	29.8992	29.0366	29.4441	29.8591	29.42	30.068	28.0854	29.9811	29.596
hsa-miR-92a-3p	29.5867	28.9732	29.1488	29.5041	29.2849	29.5962	27.9946	29.1504	29.4867
hsa-miR-500a-5p	31.947	31.6626	31.3663	31.4824	32.9522	31.0231	30.9828	33.5787	32.6032
hsa-miR-887-3p	33.0733	32.243	31.2449	31.1127	32.5871	31.1653	31.3975	33.087	32.2979
hsa-miR-491-3p	Undetermined	38	36.119	38	38	Undetermined	Undetermined	Undetermined	38
hsa-miR-423-3p	30.8665	29.1732	29.86	29.5863	30.476	29.8227	28.8206	30.3802	30.4826
hsa-miR-126-3p	25.3437	25.4083	24.166	24.5974	25.1385	24.8487	24.2337	25.8056	25.3426
hsa-miR-421	35.7851	35.4111	35.4157	34.9578	36.0045	34.5116	35.4331	Undetermined	36.4172
hsa-miR-376b-3p	32.9599	32.2587	32.3424	31.8216	33.281	31.3203	31.7109	33.724	32.9918
hsa-miR-302c-3p	Undetermined	Undetermined	Undetermined	Undetermined	Undetermined	Undetermined	Undetermined	Undetermined	Undetermined
hsa-miR-625-3p	35.4952	34.3676	34.9443	34.1436	35.2749	34.2826	33.5493	34.9443	34.9784
hsa-miR-339-5p	32.765	29.9771	30.2261	30.4009	31.5832	30.2995	30.1887	31.4447	32.2331
hsa-miR-873-5p	38	38	Undetermined	Undetermined	Undetermined	Undetermined	Undetermined	Undetermined	Undetermined
hsa-miR-323a-3p	33.6086	32.9523	32.5346	31.8572	35.4239	32.3443	32.3912	35.6596	33.3633
hsa-miR-181d-5p	36.2668	34.2361	34.1338	34.1033	34.1768	33.5326	33.0922	34.9854	35.0419
hsa-miR-125a-5p	26.7781	24.9851	25.1222	25.1806	26.9295	25.3916	24.7213	26.5961	26.4026
hsa-miR129-5p	Undetermined	Undetermined	Undetermined	Undetermined	Undetermined	Undetermined	Undetermined	Undetermined	Undetermined
hsa-miR-492	Undetermined	Undetermined	Undetermined	Undetermined	Undetermined	Undetermined	Undetermined	Undetermined	Undetermined
hsa-miR-20a-5p	26.1081	25.3534	25.0012	25.3996	25.3705	26.0588	23.9714	25.8892	25.7557
hsa-miR-374b-5p	27.4232	27.2538	26.7659	26.666	28.2417	27.2318	26.8895	29.1986	27.663
hsa-miR-302d-3p	38	Undetermined	Undetermined	Undetermined	Undetermined	Undetermined	Undetermined	Undetermined	Undetermined
hsa-miR-346	38	38	35.0033	36.4104	35.1176	Undetermined	34.8069	34.4964	36.2916
hsa-miR-151a-3p	28.5743	27.9835	27.9401	27.8184	29.3013	28.3802	28.3151	30.1284	28.9679
hsa-miR-493-3p	35.591	33.9875	33.14	34.1004	35.5239	32.4059	33.2379	35.5761	33.9721
hsa-miR-122-5p	34.9186	34.1993	33.6849	34.6753	34.5963	34.3168	34.9493	33.8149	33.9219
hsa-miR-99a-3p	32.1126	29.7504	29.0123	29.6917	30.3779	29.8252	28.7745	30.6474	30.442
hsa-miR-361-5p	28.3411	27.136	27.1604	27.334	28.3365	27.0959	27.3239	29.1992	27.9693
hsa-miR-202-3p	38.467	36.177	38	38	38	36.5059	36.4036	Undetermined	Undetermined
hsa-miR-125b-5p	23.9624	21.6211	21.8244	22.2418	23.7497	22.4153	21.7738	24.235	23.3906
hsa-miR-503-5p	35.1529	33.6927	32.9627	33.3013	34.1502	32.12	33.6189	35.2154	34.0767
hsa-miR-204-5p	32.8883	30.8304	30.7409	31.1762	31.5301	29.3695	30.3926	31.636	31.3441
hsa-miR-30d-5p	27.0806	25.7932	25.2938	25.2373	26.4369	25.5384	25.466	26.9188	26.2542
hsa-miR-301a-3p	31.9583	30.7488	30.213	30.404	31.2022	30.644	29.4096	31.3114	31.371
hsa-miR-362-5p	32.952	31.7414	30.6973	30.6876	33.0155	30.5765	30.7841	32.9766	31.5487
hsa-miR-30b-3p	38	36.4148	38	35.4035	Undetermined	35.6342	36.1309	Undetermined	36.1573
hsa-miR-654-5p	33.8381	34.0076	34.5235	33.5521	35.6061	33.4612	34.0073	Undetermined	35.4907
hsa-miR-545-3p	34.9436	33.8389	33.0543	32.432	33.6068	32.9023	32.4283	33.8537	34.1276
hsa-miR-29b-2-5p	33.0826	31.2977	30.9274	30.9105	31.6559	31.3481	30.5923	32.2781	31.5912
hsa-miR-491-5p	34.025	32.182	32.1945	32.4447	33.0203	32.2228	32.4331	33.6461	33.2472
hsa-miR-92b-3p	33.9292	34.2388	33.4602	34.1328	33.095	32.9704	33.8503	35.3388	34.9608
hsa-miR-665	Undetermined	25.4508	27.693	27.8287	27.9993	28.2987	Undetermined	28.2553	28.3233
hsa-miR-506-3p	Undetermined	Undetermined	38	38	Undetermined	Undetermined	Undetermined	Undetermined	Undetermined
hsa-miR-363-3p	30.9498	30.3292	29.0995	30.254	29.7746	30.9681	28.1394	30.3105	30.2581
hsa-miR-132-3p	28.8332	28.8533	28.1078	28.264	29.9392	28.0048	28.7161	30.823	29.3667
hsa-miR-651-5p	36.368	35.8485	35.7344	33.9797	36.2145	34.3056	35.329	Undetermined	35.9368
hsa-miR-628-3p	32.6939	32.8492	32.4424	32.3082	33.2195	32.5296	32.535	34.2333	33.2733
hsa-miR-432-5p	31.8057	32.221	32.4183	31.6194	32.9262	31.3258	32.9578	34.0982	33.0656
hsa-miR-154-3p	38	34.6158	34.123	33.6479	34.6238	33.2948	33.1834	Undetermined	35.1465
hsa-miR-27a-3p	23.995	23.2622	23.0195	22.9765	24.0482	23.0215	23.2309	25.2627	24.0817
hsa-miR-376c-3p	27.568	26.9518	26.8036	26.3081	28.3	26.2592	27.1332	29.0759	27.4531
hsa-miR-940	34.61	32.3704	32.9487	33.2258	33.1306	33.279	33.0052	31.9523	34.5657
hsa-miR-22-5p	32.7763	33.2571	32.2219	31.6178	31.6054	30.4366	31.5985	30.809	32.4111
hsa-miR-224-5p	31.9732	31.9965	31.2716	31.1887	30.966	31.6082	31.0226	31.0535	31.942
hsa-miR-885-5p	Undetermined	36.1806	38	Undetermined	38	Undetermined	Undetermined	Undetermined	39.3586
hsa-miR-320a	26.2573	25.1211	25.3211	25.3208	26.1108	25.0397	25.3347	27.4551	26.4007
hsa-miR-18b-5p	31.3772	30.8939	30.9805	31.249	30.3619	31.3504	29.2951	31.0895	31.2905
hsa-miR-187-3p	38	Undetermined	36.2672	36.0273	38	Undetermined	Undetermined	Undetermined	35.7611
hsa-miR-516b-5p	Undetermined	38	39.3024	Undetermined	Undetermined	Undetermined	Undetermined	Undetermined	Undetermined
hsa-miR-302c-5p	38	38	38	38	35.8085	Undetermined	Undetermined	Undetermined	38
hsa-miR-548b-3p	38	38	38	38	35.3763	Undetermined	Undetermined	Undetermined	38
hsa-miR-186-5p	29.9929	28.9072	28.9337	28.6479	29.6068	28.9595	28.2564	30.3086	29.9056
hsa-miR-199a-5p	29.3767	27.1618	26.6381	26.8896	27.9486	26.5613	25.4373	27.9885	27.5642
hsa-miR-155-5p	32.3902	32.3925	32.1916	32.3364	33.5863	31.3553	32.3901	33.6925	32.7377
hsa-miR-107	28.0297	27.2893	26.5021	26.3152	27.1106	26.4942	25.3654	27.1401	27.1345
hsa-miR-302b-3p	Undetermined	Undetermined	38	Undetermined	Undetermined	Undetermined	Undetermined	Undetermined	Undetermined
hsa-miR-662	38	38	38	36.3337	38	Undetermined	Undetermined	Undetermined	38
hsa-miR-519d-3p	Undetermined	38	Undetermined	38	Undetermined	Undetermined	Undetermined	35.7961	Undetermined
hsa-miR-485-3p	38	33.967	35.2593	34.6403	35.6184	35.221	36.306	Undetermined	35.4409
hsa-miR-200b-3p	33.5129	35.8319	33.1633	33.1118	34.4965	32.4288	34.0304	34.777	33.1146
hsa-miR-337-3p	29.9219	29.6873	29.8274	29.0719	30.9157	29.1363	29.7232	31.7514	30.371
hsa-miR-494-3p	32.3569	32.2721	32.7406	31.9428	33.6846	31.1941	32.4074	34.0205	33.2673
hsa-miR-371a-3p	Undetermined	Undetermined	38	Undetermined	Undetermined	Undetermined	Undetermined	Undetermined	Undetermined
hsa-miR-637	Undetermined	Undetermined	Undetermined	Undetermined	Undetermined	Undetermined	Undetermined	Undetermined	Undetermined
hsa-miR-144-3p	28.661	26.8299	26.6203	27.2169	27.019	28.284	24.5943	26.2598	27.3687
hsa-miR-16-1-3p	36.4494	33.2761	32.6014	34.0139	32.9516	33.1021	32.7001	34.1317	33.8857
hsa-miR-631	Undetermined	35.8734	38	38	38	Undetermined	Undetermined	Undetermined	38
hsa-miR-34c-5p	34.9359	33.6878	33.0952	33.5688	38	33.469	34.1326	35.1093	34.9405
hsa-miR-211-5p	36.3308	35.9732	34.0608	34.2281	36.0188	35.8357	33.4534	Undetermined	36.4555
hsa-miR-454-3p	31.009	30.1562	30.0033	30.2807	30.3755	30.4208	29.4005	31.3979	30.7747
hsa-let-7f-5p	28.7881	28.5875	27.5845	28.1288	29.2043	27.9546	27.9678	30.405	28.9519
hsa-miR-30e-5p	27.8071	26.3776	25.4827	25.905	26.9841	26.0317	25.8195	27.1634	26.8451
hsa-miR-34a-5p	30.5914	29.191	28.4021	28.1227	29.4263	27.6205	27.0894	28.8208	28.9086
hsa-miR-663a	31.383	28.3915	28.4357	29.2913	28.6644	29.0112	29.1758	27.793	29.9705
hsa-miR-518e-3p	Undetermined	Undetermined	38	Undetermined	Undetermined	Undetermined	Undetermined	35.3747	38
hsa-miR-29b-3p	29.6069	27.5823	26.181	26.9019	27.4259	27.2304	25.6974	27.2398	27.2721
hsa-miR-658	Undetermined	Undetermined	Undetermined	Undetermined	Undetermined	Undetermined	Undetermined	Undetermined	38
hsa-miR-572	35.9326	33.1119	38	Undetermined	36.4094	Undetermined	Undetermined	35.2231	38
hsa-miR-802	Undetermined	Undetermined	Undetermined	Undetermined	Undetermined	Undetermined	Undetermined	Undetermined	Undetermined
hsa-miR-521	Undetermined	Undetermined	38	Undetermined	Undetermined	Undetermined	Undetermined	Undetermined	Undetermined
hsa-miR-433-3p	30.1734	28.1799	27.9987	28.7386	28.2754	26.9761	27.3424	26.356	28.9312
hsa-miR-660-5p	29.9355	29.3824	29.1917	28.8696	30.3884	28.4159	28.8509	30.2914	29.3
hsa-let-7c-5p	24.8021	24.1493	23.1505	23.6347	24.9398	24.1434	23.3611	25.9673	24.0674
hsa-miR-28-5p	30.2821	29.1629	28.9304	28.994	30.0351	29.3996	28.8246	30.7739	29.9848
hsa-miR-324-5p	30.127	28.9807	28.6519	28.7942	30.0691	29.4151	27.9374	30.0073	29.5115
hsa-miR-219a-5p	38	33.7235	33.3236	34.2387	34.0784	33.4549	33.3918	33.9706	34.1885
hsa-miR-19b-3p	26.0418	24.0628	23.4259	24.1671	24.6679	24.1492	23.2192	25.3385	25.2317
hsa-miR-526b-5p	38	38	38	Undetermined	Undetermined	Undetermined	Undetermined	Undetermined	38
hsa-miR-215-5p	32.4097	31.4267	31.1133	31.4284	31.8513	31.8	30.894	32.2795	31.8154
hsa-miR-30b-5p	26.9962	25.0578	24.9676	25.1081	26.6586	25.5617	25.3021	27.3693	26.1838
hsa-miR-184	Undetermined	38	38	38	38	35.5408	36.194	Undetermined	38
hsa-miR-422a	Undetermined	38	38	38	38	Undetermined	39.1647	Undetermined	39.1287
hsa-miR-199a-3p	24.0569	23.3232	22.9222	22.7407	24.1223	22.9407	22.1566	24.8676	23.4328
hsa-miR-335-5p	28.2848	27.3841	26.3533	26.027	26.3497	25.7513	26.8887	27.2024	26.4978
hsa-miR-519a-3p	Undetermined	38	38	38	39.6318	Undetermined	36.1779	Undetermined	38
hsa-miR-21-5p	23.4899	23.3414	23.2144	22.829	23.4322	21.323	23.3192	24.9308	23.3182
hsa-miR-129-2-3p	Undetermined	38	Undetermined	Undetermined	Undetermined	Undetermined	Undetermined	Undetermined	38
hsa-miR-26b-5p	26.5781	25.9321	25.4211	25.5832	26.9358	26.1726	25.4157	27.5164	26.688
hsa-miR-214-3p	26.459	25.6523	24.9372	24.9955	26.6949	24.9967	25.0745	27.4115	26.05
hsa-miR-32-5p	31.8276	31.1631	30.8248	30.6112	31.1264	30.8883	29.4154	30.9958	31.0122
hsa-miR-324-3p	30.8022	29.2404	28.9836	28.8199	30.1412	29.0804	28.1968	30.3105	29.8727
hsa-miR-488-3p	38	38	36.3842	38	35.4643	33.9379	Undetermined	Undetermined	35.3393
hsa-miR-371a-5p	Undetermined	39.4836	Undetermined	Undetermined	Undetermined	Undetermined	Undetermined	Undetermined	Undetermined
hsa-miR-455-5p	33.3458	32.0395	31.2048	31.7964	32.5578	30.87	31.9614	33.2346	32.3151
hsa-miR-891a-5p	Undetermined	35.7535	35.8937	38	38	Undetermined	Undetermined	Undetermined	Undetermined
hsa-miR-549a	Undetermined	38	36.3091	38	38	Undetermined	Undetermined	Undetermined	Undetermined
hsa-miR-205-5p	35.1667	38	33.6262	33.4342	33.1956	32.7899	34.3887	35.5855	35.3417
hsa-miR-518b	Undetermined	Undetermined	Undetermined	38	Undetermined	Undetermined	Undetermined	Undetermined	38
hsa-miR-19a-3p	26.4644	24.4124	24.0469	24.6869	25.2948	24.9922	23.4836	25.3586	25.8365
hsa-miR-150-5p	29.0793	27.8287	27.3706	28.0186	28.8497	27.1001	28.2316	28.107	28.8012
hsa-miR-15a-5p	26.8243	26.248	25.4767	25.4304	25.4446	25.9316	24.4227	25.9962	25.7467
hsa-let-7d-3p	32.0968	30.1886	30.4373	29.7576	30.9054	30.0032	29.7061	30.2806	31.0654
hsa-miR-608	Undetermined	38	38.8627	38	39.2743	Undetermined	Undetermined	39.2912	38
hsa-miR-671-5p	35.9833	32.9922	33.0662	32.8838	33.2859	33.4335	32.0924	34.0896	34.1322
hsa-miR-497-5p	29.6846	28.3412	27.7983	27.1881	28.2161	26.5302	26.1089	27.9658	27.7438
hsa-miR-877-5p	32.3748	31.0657	30.0873	30.9834	31.2672	31.2892	30.8243	31.9672	31.8898
hsa-miR-187-5p	38	34.0122	38	35.4656	38	Undetermined	Undetermined	Undetermined	38
hsa-miR-10b-5p	26.1169	26.2789	26.6376	25.871	27.0306	25.1205	25.3984	26.8999	26.4033
hsa-let-7i-5p	25.8464	25.1661	24.5187	24.624	25.1136	24.7914	24.0637	26.325	25.209
hsa-miR-202-5p	35.8554	33.8504	34.1207	35.3834	34.8874	33.6505	32.8647	36.3442	35.4107
hsa-miR-652-3p	29.913	28.1016	27.4166	27.2336	28.9419	28.7207	27.2158	28.7189	28.7535
hsa-miR-126-5p	27.3444	27.0205	25.8275	25.9818	26.3353	26.2189	25.4248	27.3026	27.1525
hsa-miR-30e-3p	29.6355	29.0642	28.2932	28.0468	29.6214	28.6508	28.6681	29.9541	29.3385
hsa-miR-181c-5p	35.5736	33.9618	33.6545	33.8427	33.7995	34.1721	33.0984	33.9746	34.9891
hsa-miR-9-3p	38	38	38	38	38	Undetermined	Undetermined	Undetermined	38
hsa-miR-548c-3p	38	Undetermined	38	Undetermined	38	Undetermined	Undetermined	Undetermined	39.1072
hsa-miR-152-3p	26.0515	25.8021	25.6557	25.4077	26.1789	25.3934	25.2898	27.3622	26.4856
hsa-miR-93-5p	27.9565	27.1447	26.7064	26.9617	27.0822	27.3724	25.7265	27.1771	27.5372
hsa-miR-365a-3p	28.5536	26.9877	26.3903	26.1722	27.1041	26.9609	25.3986	26.2074	27.179
hsa-miR-29c-3p	26.4049	24.7277	24.2901	24.4124	25.2482	24.8174	23.6384	25.6109	25.3938
hsa-miR-372-3p	Undetermined	Undetermined	Undetermined	38	38	Undetermined	Undetermined	Undetermined	Undetermined
hsa-miR-133a-3p	32.8377	32.0987	30.8106	31.3866	32.5423	33.0715	27.4263	31.2486	31.1374
hsa-miR-124-3p	38	35.5082	39.3832	35.9693	38	35.9327	35.4372	Undetermined	38
hsa-miR-190a-5p	29.9948	28.8046	28.3016	28.5274	29.4152	29.3835	28.3059	30.2176	29.1724
hsa-miR-302a-3p	38.856	38	38	38	Undetermined	Undetermined	38.3787	Undetermined	38
hsa-miR-595	38	34.0826	36.1198	35.9035	38	Undetermined	Undetermined	Undetermined	38
hsa-miR-602	33.86	30.7679	31.8369	32.046	32.8801	32.2905	32.3962	32.3935	33.4091
hsa-miR-223-3p	26.7999	26.8039	26.9765	26.8398	26.5732	25.9612	26.4392	26.7378	27.175
hsa-miR-627-5p	33.9539	33.3781	32.8853	33.0351	34.2276	32.2252	33.0087	35.4771	32.9873
hsa-miR-34b-3p	34.989	33.6349	35.0878	35.337	36.4172	35.5301	35.594	34.5357	35.7601
hsa-miR-410-3p	32.4184	32.0946	32.2805	31.117	33.3107	31.3712	32.2298	33.9923	32.965
hsa-miR-17-5p	28.1145	27.0562	26.5961	26.9585	27.1	27.4212	25.9143	27.526	27.5262
hsa-miR-376a-3p	27.7576	26.9608	26.7555	26.4726	28.1098	26.0383	27.1115	28.9311	27.5426
hsa-miR-514a-3p	36.2598	38	38	38	38	35.4189	Undetermined	Undetermined	38
hsa-miR-512-5p	Undetermined	Undetermined	Undetermined	Undetermined	Undetermined	Undetermined	Undetermined	Undetermined	Undetermined
hsa-miR-449a	Undetermined	Undetermined	39.0982	Undetermined	Undetermined	Undetermined	36.3362	Undetermined	Undetermined
hsa-miR-498	Undetermined	Undetermined	Undetermined	Undetermined	Undetermined	Undetermined	Undetermined	Undetermined	Undetermined
hsa-miR-148b-3p	29.2594	28.4518	28.0357	27.8077	28.3484	27.7795	27.0169	28.2536	28.7229
hsa-miR-127-3p	30.328	29.0069	28.9807	28.2778	30.4128	28.3831	28.9343	30.9564	29.9457
hsa-miR-598-3p	32.6179	32.3982	31.5572	32.0214	32.728	32.1512	31.8614	33.0081	33.1261
hsa-miR-96-5p	38	36.4288	35.0517	35.4627	32.9356	34.2249	31.5204	33.2182	32.9675
hsa-let-7d-5p	28.2013	27.1859	26.9584	26.9489	27.9158	27.1543	26.1337	28.6491	27.9912
hsa-miR-135b-5p	36.4082	35.9849	33.6294	33.9858	38	31.9359	35.7294	34.9343	35.2722
hsa-miR-495-3p	32.8444	32.0205	31.9199	31.6884	33.418	31.2572	31.9491	33.0591	32.9225
hsa-miR-299-5p	31.3794	30.8584	30.9511	30.3109	32.9207	30.1729	31.4116	32.9875	31.8747
hsa-miR-34c-3p	30.3947	30.7583	30.9001	30.8779	30.8949	29.5005	30.299	30.5944	31.3741
hsa-miR-596	Undetermined	38	38	38	38	Undetermined	Undetermined	Undetermined	39.1875
hsa-miR-744-5p	33.4228	31.9435	31.8522	32.3051	33.3424	32.1652	31.6947	33.9623	33.1917
hsa-miR-145-5p	24.9908	23.0645	22.9373	23.3291	24.2646	23.9379	22.4284	23.3083	24.3438
hsa-miR-622	Undetermined	38	38	38	38	Undetermined	Undetermined	Undetermined	38
hsa-miR-516a-5p	Undetermined	Undetermined	38	38	Undetermined	Undetermined	Undetermined	Undetermined	Undetermined
hsa-let-7a-5p	24.1342	23.75	22.993	23.1518	24.2888	23.2313	23.2906	25.2673	24.0732
hsa-miR-96-3p	Undetermined	Undetermined	Undetermined	Undetermined	Undetermined	Undetermined	Undetermined	Undetermined	Undetermined
hsa-miR-185-3p	39.4157	33.3636	34.2471	34.8701	38	34.93	Undetermined	35.497	38
hsa-miR-615-3p	35.5363	34.8488	35.6812	34.1687	38	35.9205	35.9683	34.9784	38
hsa-miR-128-3p	33.7754	33.2597	32.8565	32.1974	33.2711	32.9072	31.7548	33.0815	33.3355
hsa-miR-766-3p	38	34.1899	35.4241	35.2792	38	35.9149	34.2399	35.1253	38
hsa-miR-206	Undetermined	Undetermined	38	Undetermined	Undetermined	Undetermined	Undetermined	Undetermined	Undetermined
hsa-miR-298	38	32.3365	35.4556	33.1123	33.4753	34.7016	Undetermined	34.4328	36.2827
hsa-miR-193a-5p	25.9555	24.8623	24.5363	24.8345	25.9502	25.4629	24.9266	25.7805	25.8543
hsa-miR-449b-5p	Undetermined	Undetermined	Undetermined	Undetermined	Undetermined	Undetermined	Undetermined	Undetermined	Undetermined
hsa-miR-520d-5p	Undetermined	38	38	38	38	Undetermined	Undetermined	39.7925	Undetermined
hsa-miR-192-5p	31.6821	30.8201	30.5287	30.8418	31.1256	31.3215	30.0878	31.5824	31.756
hsa-miR-29a-3p	26.4355	25.0845	24.3983	24.4951	25.9409	24.9624	24.2462	26.1076	25.75
hsa-miR-18a-3p	33.0278	32.1761	31.9036	33.2695	32.6664	32.1656	31.071	32.92	32.2698
hsa-miR-383-5p	38	33.7121	32.5153	34.9953	36.4624	35.2526	33.098	36.1861	33.5993
hsa-miR-9-5p	32.932	35.0027	33.0818	34.1199	34.9942	33.4865	33.0633	34.5109	33.9407
hsa-miR-142-5p	32.2582	30.73	30.1885	30.6261	30.4256	29.0389	29.0839	29.9729	31.2475
hsa-miR-363-5p	Undetermined	38	Undetermined	Undetermined	Undetermined	Undetermined	Undetermined	Undetermined	Undetermined
hsa-miR-147b	Undetermined	Undetermined	Undetermined	39.9596	Undetermined	Undetermined	Undetermined	Undetermined	Undetermined
hsa-miR-197-3p	30.5175	28.7769	28.9843	28.266	30.8416	29.3308	29.3578	30.2786	30.2518
hsa-miR-597-5p	Undetermined	39.28	Undetermined	Undetermined	Undetermined	Undetermined	Undetermined	39.8007	38
hsa-miR-326	35.5544	31.9043	32.3021	32.2209	32.4326	32.0048	31.552	31.3986	33.2731
hsa-miR-15b-5p	27.1498	26.7842	26.6505	26.7168	26.5711	26.7937	25.1895	27.1985	27.1645
hsa-miR-105-5p	Undetermined	Undetermined	Undetermined	Undetermined	Undetermined	Undetermined	Undetermined	Undetermined	Undetermined
hsa-miR-196b-5p	29.3315	29.0034	28.0317	28.5809	30.0611	29.1781	29.1335	31.291	29.6916
hsa-miR-296-5p	34.9647	33.5947	34.9327	33.3381	36.2342	32.7225	32.8866	34.4505	35.2361
hsa-miR-20b-5p	32.9974	32.2082	32.2378	32.8046	32.3396	33.0097	31.2205	32.9179	32.6648
hsa-miR-147a	Undetermined	38	Undetermined	38	39.8614	Undetermined	Undetermined	Undetermined	38
hsa-miR-198	36.3101	38	34.9388	36.2634	35.6746	Undetermined	35.3216	Undetermined	36.3683
hsa-miR-375	34.0076	34.1273	35.3785	34.7134	35.581	33.8675	33.868	34.4175	35.7334
hsa-miR-517a-3p	36.1276	33.9578	35.6906	34.7993	36.2561	36.1759	35.0641	35.3457	35.9261
hsa-miR-361-3p	33.3075	32.1521	31.78	31.9619	33.2672	32.2043	31.3485	33.1416	32.9057
hsa-miR-21-3p	35.44	33.4467	33.4338	33.8912	34.2098	32.0293	33.156	34.9262	33.1983
hsa-miR-373-3p	38	38	38	Undetermined	Undetermined	Undetermined	Undetermined	Undetermined	38
hsa-miR-518f-3p	38	38	35.5168	36.3927	Undetermined	Undetermined	Undetermined	Undetermined	Undetermined
hsa-miR-222-3p	28.3885	26.5218	26.118	26.4244	27.9591	26.3354	26.1622	28.6806	27.6069
hsa-miR-617	Undetermined	Undetermined	38	Undetermined	38	Undetermined	Undetermined	Undetermined	Undetermined
hsa-miR-154-5p	30.0249	28.9118	28.6284	28.0267	30.1267	28.0136	28.773	30.9976	29.3505
hsa-miR-708-5p	31.2323	30.5627	29.5459	29.3719	30.9287	29.4167	30.9598	31.7564	30.9846
hsa-let-7b-5p	24.0132	23.7572	23.3225	23.3659	24.4045	22.9147	23.3559	25.1256	24.3057
hsa-miR-95-3p	32.8565	33.1233	32.1558	32.1395	32.4203	30.7465	32.0996	33.8485	33.13
hsa-miR-517c-3p	38	35.2869	33.7889	36.3986	38	35.0977	33.1075	34.1812	36.4754
hsa-miR-151a-5p	28.0098	27.3776	26.9228	26.9743	28.7008	27.3536	27.1165	29.0507	28.1646
hsa-miR-502-5p	33.2319	32.3769	32.2447	31.7891	32.9814	31.2469	31.3715	32.2042	32.348
hsa-miR-345-5p	33.0751	31.142	30.8915	31.1987	31.8472	31.4374	30.1028	31.7257	31.778
hsa-miR-509-3p	Undetermined	36.2682	38	36.5348	38	35.7201	35.1495	Undetermined	38
hsa-miR-134-5p	31.3918	30.9668	30.9242	30.9958	32.3714	30.2927	31.2415	32.8627	31.5791
hsa-miR-382-5p	30.7628	30.9421	30.5741	30.3595	32.2705	29.9063	31.3665	33.3681	31.5473
hsa-miR-490-3p	Undetermined	38	Undetermined	Undetermined	Undetermined	Undetermined	Undetermined	Undetermined	Undetermined
hsa-miR-200c-3p	33.4139	34.0767	32.9094	32.6029	33.7039	31.7693	33.6604	35.1213	33.2343
hsa-miR-30a-5p	27.1139	25.7908	25.2391	25.2591	26.058	25.4057	25.3964	26.9082	26.1754
hsa-miR-181b-5p	30.6925	29.8171	29.8193	29.3066	31.0796	30.3231	30.0201	31.6382	30.8508
hsa-miR-33a-5p	35.9926	33.9531	33.0448	33.9696	33.3323	33.6759	31.5657	32.1092	34.4423
hsa-miR-195-5p	25.7571	25.5881	25.0724	24.7568	26.0437	24.9664	25.831	27.252	26.2863
hsa-miR-874-3p	35.3733	31.5019	32.368	32.3218	32.1437	32.6619	31.7493	33.1756	33.4859
hsa-miR-135a-5p	33.9026	33.2405	32.2538	31.3429	34.6822	32.9315	32.1601	35.8549	33.5931
hsa-miR-26a-2-3p	35.3464	33.7354	33.0364	34.0004	34.6308	33.4078	33.6832	35.3458	35.1068
hsa-miR-146b-5p	29.344	28.2916	29.1018	29.8654	28.0225	26.0885	28.6215	29.7066	28.5983
hsa-miR-412-3p	38	Undetermined	38	Undetermined	Undetermined	Undetermined	Undetermined	Undetermined	Undetermined
hsa-miR-1	33.7874	34.0092	32.6683	32.3764	33.9103	34.399	29.9239	33.2463	32.9519
hsa-miR-299-3p	38	35.6244	38	38	35.94	36.2639	35.8518	36.3809	Undetermined
hsa-miR-142-3p	26.4625	24.925	25.2393	25.3411	25.4044	24.8621	24.2028	25.1165	25.4259
hsa-miR-338-3p	33.7627	32.9463	31.8388	31.9694	31.4792	32.1912	30.9707	32.3021	32.28
hsa-miR-584-5p	33.9755	33.8405	34.5038	34.2382	34.9038	33.8035	32.9714	34.2139	34.2794
hsa-miR-377-3p	33.9644	33.5836	32.5984	32.3993	33.2696	32.2158	32.0908	33.1412	32.4275
hsa-miR-216a-5p	35.93	34.4494	33.8369	34.5775	33.4948	33.114	33.7253	35.4718	35.9652
hsa-miR-424-5p	28.88	27.3064	27.11	27.3218	27.9362	25.5502	26.451	28.3967	27.411
hsa-miR-921	Undetermined	38	Undetermined	Undetermined	Undetermined	Undetermined	Undetermined	Undetermined	Undetermined
hsa-miR-513a-5p	38	33.4405	38	38	38	36.4869	39.6894	Undetermined	38
hsa-miR-140-3p	27.7101	25.9673	25.5259	25.1287	26.8571	26.2058	25.6588	27.3989	26.7844
hsa-miR-181a-5p	28.976	27.7602	27.5613	27.8397	28.9757	28.3656	27.8216	29.863	28.6453
hsa-miR-10a-5p	31.7114	32.7885	31.1327	30.5264	31.3415	30.7183	31.9151	33.4779	32.9714
hsa-miR-106a-5p	27.2961	26.3428	26.2708	26.5951	26.7017	27.0671	25.3765	27.2108	27.0818
hsa-miR-182-5p	33.1272	32.7489	32.2545	32.9193	32.1217	33.9606	30.4216	32.2336	32.8121
hsa-miR-370-3p	35.0202	34.81	33.9194	32.8995	34.942	33.1817	33.9951	35.0837	34.4665
hsa-miR-576-5p	36.2503	33.9944	34.2076	34.1078	34.7708	33.9663	33.2364	34.0059	35.3376
hsa-miR-425-3p	32.9053	31.5144	31.0216	31.9403	32.7515	31.3379	30.9601	32.3234	33.0438
hsa-miR-450a-5p	33.3083	31.9135	31.5742	31.7578	32.6422	30.1596	31.731	33.9448	32.3861
hsa-miR-411-5p	29.1432	29.0052	29.4546	28.88	30.9293	28.9024	30.1578	31.979	30.4615
hsa-miR-216b-5p	38	34.8506	38	39.0191	38	Undetermined	Undetermined	Undetermined	38
hsa-miR-106b-5p	27.9662	27.2995	26.9723	27.1427	27.0126	27.6352	25.9237	27.7507	27.4093
hsa-miR-22-3p	25.8699	24.4666	24.0323	23.9126	24.0705	23.7202	23.0164	24.2811	24.4525
hsa-miR-510-5p	Undetermined	38	39.384	38	38	Undetermined	Undetermined	Undetermined	Undetermined
hsa-miR-212-3p	33.4033	30.0568	32.4712	32.2841	33.4693	32.547	32.5014	32.9434	32.0597
hsa-miR-525-5p	Undetermined	38	36.2083	38	38	Undetermined	Undetermined	Undetermined	Undetermined
hsa-miR-542-5p	38	34.0002	34.5621	38	34.5361	33.0272	33.3401	35.4898	36.1889
hsa-miR-576-3p	35.6264	35.9534	33.6401	35.2458	38	34.6288	34.7359	Undetermined	38
hsa-miR-583	Undetermined	38	Undetermined	38	Undetermined	Undetermined	Undetermined	Undetermined	38
hsa-miR-483-3p	35.4862	34.6697	35.5059	33.451	34.8834	33.4348	34.1359	33.1848	34.8583
hsa-miR-582-5p	35.2948	34.3403	33.725	33.9599	34.9611	33.0697	33.9475	Undetermined	34.2321
hsa-miR-183-5p	33.2917	32.9422	32.9377	34.2856	32.1876	33.7509	30.3692	32.1444	33.0064
hsa-miR-33b-5p	38	35.1805	34.4406	34.8157	35.0267	34.2527	33.4244	33.6125	35.2961
hsa-miR-193a-3p	33.6207	32.1324	30.9437	31.4834	31.7891	31.3087	30.039	30.869	32.3268
hsa-miR-153-3p	33.6393	33.9007	33.9966	33.4124	33.5905	33.2443	33.7932	35.4531	33.6799
hsa-let-7e-5p	25.9502	25.3039	24.8471	24.7369	26.2626	24.9122	24.4019	27.0022	25.75
hsa-miR-409-3p	30.3376	31.2721	30.8229	29.9991	32.179	29.9706	31.4525	33.2304	31.3322
hsa-miR-100-5p	26.3017	25.2306	24.8806	25.1312	27.1713	25.3919	25.2353	28.3911	26.0899
hsa-miR-629-5p	32.491	31.3661	31.3945	31.2234	31.8089	31.5988	30.8804	32.3215	32.1578
hsa-miR-484	31.0741	29.6393	29.9419	29.4806	30.3841	30.0958	28.9254	29.9205	30.4144
hsa-miR-429	36.1194	38	34.1663	34.7346	35.3515	33.5963	36.5226	Undetermined	38
hsa-miR-30c-2-3p	38	35.2058	35.2251	35.52	35.5233	35.1305	34.8221	35.3718	38
hsa-miR-518a-3p	Undetermined	Undetermined	38	38	Undetermined	Undetermined	Undetermined	Undetermined	Undetermined
hsa-miR-340-5p	31.2395	29.974	29.3626	29.4045	30.1649	29.5915	29.2196	30.8012	30.012
hsa-miR-508-3p	Undetermined	Undetermined	38	38	Undetermined	Undetermined	Undetermined	Undetermined	Undetermined
hsa-miR-381-3p	33.1933	31.9796	31.6098	31.5012	33.1859	31.3142	31.5558	33.4884	32.6192
hsa-miR-148a-3p	27.1502	26.1357	25.9887	25.7288	26.9881	25.1121	25.3314	26.9322	26.2015
hsa-miR-146a-5p	28.8802	28.498	28.0865	27.9791	27.9392	26.7196	27.9559	29.1017	28.3988
hsa-miR139-5p	30.9347	30.627	29.1879	29.8511	30.3515	29.2868	29.4821	31.0288	30.4006
hsa-miR-373-5p	36.3089	33.4157	34.9628	34.9982	35.5068	34.2639	35.0499	34.4995	36.0964
hsa-miR-149-5p	35.3197	34.2535	33.089	33.616	34.4786	33.1416	33.4118	35.0444	35.059
hsa-miR-642a-5p	38	34.0099	33.194	33.6957	34.9635	34.1391	33.9401	33.0943	34.6462
hsa-miR-31-5p	33.2119	31.6425	31.48	31.7632	32.3117	29.9586	32.2349	31.8395	32.2104
hsa-miR-451a	21.9536	21.2001	20.8231	20.9649	21.1987	22.2383	19.2457	21.0354	21.3273
hsa-miR-620	Undetermined	Undetermined	Undetermined	Undetermined	Undetermined	Undetermined	Undetermined	Undetermined	Undetermined
hsa-miR-27b-3p	25.0019	24.3503	23.6585	23.987	24.5645	23.813	23.9229	25.7998	24.7212
hsa-miR-523-3p	Undetermined	Undetermined	Undetermined	Undetermined	Undetermined	Undetermined	Undetermined	Undetermined	38
hsa-miR-374a-5p	26.2169	25.3207	25.337	25.3853	26.6713	25.9825	25.6016	27.4593	26.3728
hsa-miR-92a-1-5p	Undetermined	35.96	35.2644	38	38	Undetermined	34.1308	Undetermined	35.7882
hsa-miR-219a-1-3p	38	38	38	Undetermined	38.7966	Undetermined	Undetermined	Undetermined	38
hsa-miR-1913	38	33.2212	36.3008	35.8888	35.7809	35.4172	35.755	33.4388	38
hsa-miR-1245a	38	38	36.484	38	Undetermined	Undetermined	Undetermined	Undetermined	38
hsa-miR-522-3p	Undetermined	Undetermined	35.7658	Undetermined	Undetermined	Undetermined	Undetermined	Undetermined	38
hsa-miR-571	38	38	36.3567	36.2342	38	Undetermined	Undetermined	Undetermined	38
hsa-miR-323a-5p	38	Undetermined	Undetermined	36.1601	Undetermined	35.9563	Undetermined	Undetermined	Undetermined
hsa-miR-592	38	38	Undetermined	Undetermined	Undetermined	Undetermined	Undetermined	Undetermined	38
hsa-miR-487a-3p	35.5171	33.7272	34.9171	34.0446	35.5327	32.989	33.9677	35.2098	35.4048
hsa-miR-1249	Undetermined	32.1853	34.6611	33.21	34.0445	35.0836	35.522	33.6237	35.7041
hsa-miR-25-5p	38	38	35.905	35.2555	38.9689	35.2011	35.3592	36.506	Undetermined
hsa-miR-922	Undetermined	Undetermined	Undetermined	Undetermined	Undetermined	Undetermined	Undetermined	Undetermined	Undetermined
hsa-miR-124-5p	Undetermined	Undetermined	Undetermined	38	Undetermined	Undetermined	Undetermined	Undetermined	Undetermined
hsa-miR-1264	Undetermined	Undetermined	Undetermined	Undetermined	Undetermined	Undetermined	Undetermined	Undetermined	Undetermined
hsa-miR-504-5p	38	33.1943	34.6695	33.9577	36.4782	Undetermined	34.9756	34.6885	35.6175
hsa-miR-138-1-3p	Undetermined	38	Undetermined	39.2407	Undetermined	36.1025	39.8703	Undetermined	Undetermined
hsa-miR-502-3p	31.3214	30.2038	30.4278	29.9292	31.7723	30.0227	30.2894	32.4461	30.8756
hsa-miR-490-5p	Undetermined	38	38	Undetermined	Undetermined	Undetermined	35.6863	Undetermined	Undetermined
hsa-miR-567	Undetermined	Undetermined	Undetermined	38	38	Undetermined	Undetermined	Undetermined	Undetermined
hsa-miR-18b-3p	Undetermined	38	38	Undetermined	Undetermined	Undetermined	Undetermined	Undetermined	Undetermined
hsa-miR-125a-3p	33.1353	31.2817	32.1276	32.4083	33.7127	31.9501	32.9522	33.0736	32.2781
hsa-miR-653-5p	Undetermined	38	38	38	Undetermined	Undetermined	Undetermined	Undetermined	Undetermined
hsa-miR-891b	38	39.6633	38	Undetermined	38	Undetermined	Undetermined	Undetermined	38
hsa-miR-144-5p	27.9484	27.5454	27.6113	28.1511	28.0436	29.6374	26.3591	28.3012	27.9954
hsa-miR-1538	38	32.8739	32.4559	32.8746	34.1757	33.7372	32.7759	32.6959	33.8548
hsa-miR-384	Undetermined	Undetermined	Undetermined	Undetermined	Undetermined	Undetermined	Undetermined	Undetermined	Undetermined
hsa-miR-196b-3p	35.3644	33.8563	32.4783	34.0926	34.808	33.5879	32.8513	33.8612	33.7105
hsa-miR-649	36.3227	34.031	33.4584	33.9696	34.604	35.0029	34.0116	36.443	34.8872
hsa-miR-143-5p	34.861	33.0419	31.7572	33.2534	33.4339	32.982	30.2883	31.8143	33.0012
hsa-miR-1207-5p	28.8741	27.2418	27.2382	27.2968	28.5992	28.3129	27.9966	28.8564	28.6778
hsa-miR-943	Undetermined	38	38	35.4963	36.3985	36.3197	35.613	36.2433	38
hsa-miR-675-3p	32.8774	31.4411	31.1395	30.8914	33.8893	30.5728	31.6923	32.7316	32.1661
hsa-miR-200b-5p	34.1624	31.2272	32.2549	32.4618	33.6655	32.749	33.1448	33.3276	33.7695
hsa-miR-519e-5p	39.7699	38	38	38	38	Undetermined	Undetermined	Undetermined	38
hsa-miR-942-5p	36.4611	34.8909	34.7614	36.007	35.9245	34.9829	34.4315	35.3197	35.8107
hsa-miR-450b-3p	Undetermined	Undetermined	Undetermined	Undetermined	Undetermined	Undetermined	Undetermined	Undetermined	Undetermined
hsa-miR-553	Undetermined	Undetermined	Undetermined	Undetermined	Undetermined	Undetermined	Undetermined	Undetermined	Undetermined
hsa-miR-605-5p	Undetermined	Undetermined	Undetermined	Undetermined	Undetermined	Undetermined	Undetermined	Undetermined	Undetermined
hsa-miR-24-2-5p	31.7211	30.896	30.966	30.8219	32.4251	30.2335	31.2354	33.1628	31.5294
hsa-miR-23a-5p	35.7987	36.5688	34.6566	34.2883	34.5526	34.839	33.8946	35.577	36.0592
hsa-miR-27b-5p	34.6256	34.6087	33.7594	35.1102	36.2312	35.4003	34.1868	Undetermined	36.2656
hsa-miR-759	Undetermined	Undetermined	Undetermined	38	Undetermined	Undetermined	Undetermined	Undetermined	Undetermined
hsa-miR-770-5p	Undetermined	38	38	36.2911	Undetermined	Undetermined	Undetermined	Undetermined	38
hsa-miR-585-3p	38	38	35.1574	38	34.7255	33.2746	Undetermined	Undetermined	35.9482
hsa-miR-376a-5p	31.8608	31.718	31.4052	31.5165	33.2746	30.6201	31.7961	34.1011	31.1225
hsa-miR-507	Undetermined	Undetermined	Undetermined	Undetermined	Undetermined	Undetermined	Undetermined	Undetermined	Undetermined
hsa-miR-520b	Undetermined	Undetermined	38	Undetermined	Undetermined	39.0994	Undetermined	Undetermined	Undetermined
hsa-miR-302f	Undetermined	Undetermined	Undetermined	38	Undetermined	Undetermined	Undetermined	Undetermined	Undetermined
hsa-miR-28-3p	29.9852	28.2951	28.1526	29.3481	29.842	28.5503	28.0824	30.2544	29.2309
hsa-miR-875-5p	38	35.2205	Undetermined	Undetermined	38	Undetermined	33.7402	Undetermined	Undetermined
hsa-miR-219a-2-3p	36.2278	34.9186	35.5075	38	38	34.2769	Undetermined	Undetermined	38
hsa-miR-1183	Undetermined	Undetermined	Undetermined	38.7967	38.8034	Undetermined	Undetermined	Undetermined	Undetermined
hsa-miR-758-3p	38	35.1945	38	34.8548	35.7107	36.0806	35.1031	Undetermined	35.5401
hsa-miR-1244	38	38	38	38	38	35.8048	36.4613	Undetermined	38
hsa-miR-566	33.5328	30.8339	31.388	31.1345	31.3822	31.9763	32.3325	30.9707	32.293
hsa-miR-1256	38	34.0137	34.0847	33.1443	38	Undetermined	35.1482	Undetermined	35.7795
hsa-miR-516a-3p	Undetermined	Undetermined	Undetermined	Undetermined	Undetermined	Undetermined	Undetermined	Undetermined	Undetermined
hsa-miR-548c-5p	34.0142	31.9414	31.532	33.1545	33.5576	32.315	32.5852	32.7153	33.0227
hsa-miR-496	33.0536	29.4316	32.2369	Undetermined	31.5755	32.0939	33.0885	31.6965	31.8947
hsa-miR-876-3p	38	35.5359	38	Undetermined	Undetermined	Undetermined	Undetermined	Undetermined	36.4167
hsa-miR-532-3p	32.9484	30.8824	31.0691	31.3185	32.3606	30.4033	29.7961	31.6801	31.8823
hsa-miR-654-3p	31.8769	31.4225	31.3617	31.0039	33.2812	30.96	31.7454	32.9623	32.2475
hsa-miR-659-3p	Undetermined	36.145	35.9889	35.514	38	Undetermined	Undetermined	36.2704	38
hsa-miR-135b-3p	38	38	38	38	38	Undetermined	Undetermined	Undetermined	38
hsa-miR-641	38	36.2441	35.5014	36.4626	38	Undetermined	Undetermined	Undetermined	38
hsa-miR-2113	38	32.9114	33.7938	33.1121	35.8721	36.5109	34.0976	32.8973	33.3561
hsa-miR-1254	35.9745	33.7879	33.2099	33.983	33.8794	33.8046	33.8018	33.7239	34.4519
hsa-miR-661	38	32.6944	33.7212	32.9918	35.2652	34.5589	33.7617	33.3297	36.3937
hsa-miR-892a	38	Undetermined	38	Undetermined	Undetermined	Undetermined	Undetermined	Undetermined	38
hsa-miR-10b-3p	33.8649	33.7714	33.3889	33.0857	33.7935	32.6466	32.6712	34.032	33.848
hsa-miR-122-3p	Undetermined	Undetermined	38	38	Undetermined	Undetermined	Undetermined	Undetermined	Undetermined
hsa-miR-100-3p	38	34.9709	34.5735	35.0383	38	34.7257	35.4436	Undetermined	35.0872
hsa-miR-769-3p	36.1455	32.7084	36.3676	34.1377	36.1941	34.8455	35.5339	33.5457	35.6868
hsa-miR-300	34.6227	33.0792	32.6098	33.2931	34.4077	33.0332	32.8354	33.539	33.5572
hsa-miR-518e-5p	Undetermined	38	38	Undetermined	Undetermined	Undetermined	Undetermined	Undetermined	38
hsa-miR-489-3p	33.4484	33.599	34.6161	33.7464	35.3696	32.9627	33.2903	Undetermined	33.8047
hsa-miR-937-3p	38	34.8748	38	35.5848	Undetermined	Undetermined	Undetermined	35.5259	38
hsa-miR-381-5p	38	38	38	36.3466	38	35.3742	35.5353	Undetermined	36.0491
hsa-miR-640	Undetermined	35.837	38	35.3335	38	Undetermined	Undetermined	36.1142	38
hsa-miR-148b-5p	35.5605	34.9433	34.04	34.0283	34.9846	34.0774	33.8125	35.6548	33.3002
hsa-miR-29c-5p	33.491	30.9601	30.2041	30.4318	31.5227	30.8991	30.1686	31.4146	31.3737
hsa-miR-499a-3p	Undetermined	36.3999	38	Undetermined	Undetermined	Undetermined	Undetermined	Undetermined	38
hsa-let-7f-1-3p	32.3584	31.2082	30.9703	31.239	32.968	31.0577	31.3935	32.8557	31.9141
hsa-miR-382-3p	32.2363	32.9924	32.397	31.6548	31.7726	31.4431	32.9066	34.3156	32.8346
hsa-miR-609	Undetermined	38	Undetermined	Undetermined	Undetermined	Undetermined	Undetermined	Undetermined	Undetermined
hsa-miR-10a-3p	35.5349	34.1792	34.8273	34.9787	38	33.409	Undetermined	38.9279	38
hsa-miR-106a-3p	Undetermined	Undetermined	Undetermined	Undetermined	Undetermined	Undetermined	Undetermined	Undetermined	Undetermined
hsa-let-7e-3p	33.1938	32.8149	33.1922	33.3011	35.5608	33.2521	33.6389	33.9468	35.1211
hsa-miR-580-3p	38	38	38	38	38	Undetermined	35.4834	Undetermined	Undetermined
hsa-miR-761	38	38	38	38	38	Undetermined	Undetermined	Undetermined	38
hsa-miR-643	38	33.9685	32.4757	31.8259	32.239	33.1015	32.1803	31.3328	33.7311
hsa-miR-618	38	35.2769	Undetermined	Undetermined	38	Undetermined	36.1645	Undetermined	38
hsa-miR-221-5p	33.8878	34.1781	33.3115	35.4671	34.3206	32.8513	33.3684	34.1464	34.0873
hsa-miR-513b-5p	Undetermined	Undetermined	38	Undetermined	Undetermined	Undetermined	Undetermined	Undetermined	Undetermined
hsa-miR-411-3p	35.3213	33.9471	33.7051	34.1955	35.7421	32.9731	35.062	Undetermined	35.0903
hsa-miR-19a-5p	38	38	38	Undetermined	38	Undetermined	36.4041	Undetermined	Undetermined
hsa-miR-338-5p	34.4828	34.6942	34.6551	35.5165	34.1912	34.8217	34.0722	36.3521	35.0323
hsa-miR-1914-3p	38	34.9625	38	35.3875	38	Undetermined	34.7568	30.051	36.1321
hsa-miR-323b-5p	Undetermined	Undetermined	Undetermined	Undetermined	Undetermined	Undetermined	36.3574	Undetermined	Undetermined
hsa-miR-548i	Undetermined	Undetermined	38	35.8471	38	Undetermined	Undetermined	Undetermined	38
hsa-miR-541-3p	Undetermined	38	Undetermined	38	Undetermined	36.1009	Undetermined	Undetermined	Undetermined
hsa-miR-1272	Undetermined	Undetermined	Undetermined	Undetermined	Undetermined	Undetermined	Undetermined	Undetermined	Undetermined
hsa-miR-1205	Undetermined	38	35.5389	38	39.0416	35.6744	Undetermined	Undetermined	38
hsa-miR-544a	Undetermined	Undetermined	38	38	38	Undetermined	Undetermined	Undetermined	38
hsa-miR-431-3p	Undetermined	Undetermined	Undetermined	38	Undetermined	36.3475	Undetermined	Undetermined	Undetermined
hsa-miR-621	Undetermined	33.6982	35.4658	34.6926	33.9386	33.9626	36.222	33.0035	34.861
hsa-miR-556-5p	Undetermined	Undetermined	Undetermined	38	Undetermined	Undetermined	39.5865	39.0307	Undetermined
hsa-miR-1267	Undetermined	38	Undetermined	38	Undetermined	Undetermined	Undetermined	Undetermined	Undetermined
hsa-miR-141-5p	Undetermined	Undetermined	38	Undetermined	Undetermined	Undetermined	Undetermined	Undetermined	Undetermined
hsa-miR-1269a	38	Undetermined	39.523	Undetermined	38	Undetermined	Undetermined	Undetermined	Undetermined
hsa-miR-501-3p	33.5877	32.2307	32.7286	32.8707	33.5429	32.1041	32.3266	33.6091	33.627
hsa-miR-15b-3p	32.6242	31.7365	31.9725	32.0988	31.6875	32.0429	30.4854	32.026	32
hsa-miR-146b-3p	36.3174	33.5066	35.8297	34.1504	33.8642	32.2511	35.4133	Undetermined	34.3428
hsa-miR-222-5p	Undetermined	38	38	38	Undetermined	Undetermined	35.898	Undetermined	38
hsa-miR-601	Undetermined	Undetermined	38	Undetermined	38	Undetermined	Undetermined	Undetermined	Undetermined
hsa-miR-924	Undetermined	Undetermined	Undetermined	Undetermined	Undetermined	Undetermined	Undetermined	Undetermined	Undetermined
hsa-miR-29a-5p	30.1606	29.1977	28.9781	29.414	30.7717	29.1324	29.2681	31.6904	30.1096
hsa-let-7a-2-3p	38	35.822	35.5303	38	Undetermined	34.6212	36.1407	Undetermined	38
hsa-miR-520f-3p	Undetermined	38	35.9534	Undetermined	Undetermined	Undetermined	Undetermined	34.7832	36.5193
hsa-miR-101-5p	33.8694	31.1991	30.4677	31.2536	32.3044	31.0752	30.1398	32.3263	31.8246
hsa-miR-520a-3p	38	Undetermined	Undetermined	Undetermined	Undetermined	Undetermined	Undetermined	Undetermined	Undetermined
hsa-miR-548m	39.4345	Undetermined	Undetermined	Undetermined	Undetermined	Undetermined	Undetermined	Undetermined	39.6416
hsa-miR-517-5p	38	36.5011	38	35.4829	38	Undetermined	35.5261	Undetermined	Undetermined
hsa-miR-448	Undetermined	38	Undetermined	Undetermined	Undetermined	Undetermined	Undetermined	Undetermined	Undetermined
hsa-miR-1296-5p	31.8526	27.6836	30.2949	28.957	30.2878	30.172	31.4079	30.2971	30.2517
hsa-miR-1537-3p	38	35.3317	35.1267	38	38	33.6519	33.7896	Undetermined	35.3224
hsa-miR-920	Undetermined	38	Undetermined	38	38	Undetermined	Undetermined	Undetermined	Undetermined
hsa-miR-1247-5p	35.1863	32.8483	32.4635	32.8051	33.2272	31.2969	30.473	33.1699	33.1657
hsa-miR-19b-2-5p	Undetermined	Undetermined	Undetermined	Undetermined	Undetermined	Undetermined	Undetermined	Undetermined	Undetermined
hsa-miR-558	Undetermined	38	38	38	Undetermined	Undetermined	Undetermined	Undetermined	Undetermined
hsa-miR-106b-3p	33.0704	32.7069	32.5407	32.8907	32.9088	32.1547	33.2942	33.9529	33.4064
hsa-miR-1258	Undetermined	35.5413	35.4208	38	38	Undetermined	35.4517	Undetermined	36.3973
hsa-miR-619-3p	Undetermined	Undetermined	Undetermined	Undetermined	Undetermined	Undetermined	Undetermined	Undetermined	Undetermined
hsa-miR-208a-3p	Undetermined	Undetermined	Undetermined	Undetermined	Undetermined	Undetermined	Undetermined	Undetermined	Undetermined
hsa-miR-17-3p	36.3729	33.3429	32.9594	34.0945	33.7189	33.1576	31.9558	33.8982	34.5983
hsa-miR-136-3p	32.0295	31.284	30.4063	30.8313	32.7277	30.0169	30.1547	32.146	31.0798
hsa-miR-877-3p	39.7178	34.4225	34.1563	34.4535	35.5319	35.3482	35.4631	35.8623	36.0288
hsa-miR-935	39.2349	35.6954	Undetermined	Undetermined	Undetermined	Undetermined	35.841	Undetermined	Undetermined
hsa-miR-224-3p	30.2577	29.266	29.1931	29.3862	29.8973	29.0186	29.7106	30.067	29.8819
hsa-miR-624-3p	Undetermined	Undetermined	Undetermined	Undetermined	Undetermined	Undetermined	Undetermined	Undetermined	Undetermined
hsa-miR-767-5p	38	Undetermined	Undetermined	Undetermined	Undetermined	Undetermined	Undetermined	Undetermined	Undetermined
hsa-miR-559	Undetermined	Undetermined	Undetermined	Undetermined	Undetermined	Undetermined	Undetermined	Undetermined	Undetermined
hsa-miR-449b-3p	Undetermined	38	Undetermined	Undetermined	Undetermined	Undetermined	Undetermined	Undetermined	Undetermined
hsa-miR-205-3p	Undetermined	Undetermined	Undetermined	Undetermined	38	Undetermined	Undetermined	Undetermined	38
hsa-miR-604	Undetermined	38	38	Undetermined	38	Undetermined	Undetermined	Undetermined	Undetermined
hsa-miR-130b-5p	34.6215	33.0317	33.9808	33.3539	36.401	34.2213	33.972	35.8668	33.6036
hsa-miR-149-3p	38	34.8068	34.9825	34.8849	38	Undetermined	35.9234	Undetermined	35.4799
hsa-miR-1271-5p	33.708	31.6019	30.8285	31.6545	32.5997	31.2058	30.948	32.9705	32.2979
hsa-miR-520h	Undetermined	Undetermined	39.322	39.2073	Undetermined	Undetermined	Undetermined	Undetermined	Undetermined
hsa-miR-769-5p	35.579	32.245	32.2513	33.3484	33.0972	32.3917	32.4129	32.9702	33.2126
hsa-miR-612	Undetermined	34.2008	35.6785	35.8537	34.7372	Undetermined	Undetermined	Undetermined	38
hsa-miR-1237-3p	38	33.7979	35.1238	34.8609	38	Undetermined	Undetermined	33.811	38
hsa-miR-1908-5p	36.347	36.5251	38	35.2189	38	Undetermined	35.9084	36.1556	38
hsa-miR-1260a	26.6777	23.1333	23.2731	23.3424	24.2938	23.9181	23.0822	23.0883	24.1564
hsa-miR-182-3p	Undetermined	Undetermined	Undetermined	38	Undetermined	39.6464	Undetermined	38.5157	Undetermined
hsa-miR-365b-5p	36.1986	34.6506	34.2457	36.0968	35.8913	35.4662	34.2816	34.0946	34.2844
hsa-miR-508-5p	Undetermined	Undetermined	Undetermined	Undetermined	Undetermined	Undetermined	Undetermined	Undetermined	Undetermined
hsa-miR-671-3p	38	35.4281	34.6349	34.6845	38	33.9426	34.8861	35.519	36.155
hsa-miR-941	36.4585	33.9785	34.3422	35.0424	35.281	34.2069	34.1798	35.9106	34.786
hsa-miR-23b-5p	38.6256	38	35.8595	38	38	36.0862	35.9199	34.9678	38.2993
hsa-miR-591	38	Undetermined	38	Undetermined	Undetermined	Undetermined	Undetermined	Undetermined	Undetermined
hsa-miR-26b-3p	32.6071	31.3572	30.8713	31.8786	32.5554	31.7772	31.2556	33.3885	32.1919
hsa-miR-519b-3p	38	38	36.3448	38	38	35.4604	36.0149	35.4349	36.3867
hsa-miR-30d-3p	32.8427	31.4141	31.0924	31.3903	32.6991	31.4138	31.6462	32.9364	32.2588
hsa-miR-518d-5p	38	38	38	38	38	Undetermined	Undetermined	Undetermined	38
hsa-miR-212-5p	38	38	34.8038	38	Undetermined	35.1916	Undetermined	Undetermined	38
hsa-miR-520e	38	38	38	38	38	Undetermined	Undetermined	Undetermined	38
hsa-miR-646	38	31.9396	32.6043	32.3837	32.4295	33.3137	33.9589	33.6775	33.6332
hsa-miR-519e-3p	38	38	36.5157	38	38	35.5231	36.0044	35.4463	36.0243
hsa-miR-626	Undetermined	38	Undetermined	38	Undetermined	Undetermined	36.4411	Undetermined	Undetermined
hsa-miR-26a-1-3p	34.0763	32.519	32.8905	33.916	34.1473	32.5378	33.4158	33.9821	33.1635
hsa-miR-190b	35.7578	38	35.3819	38	38	36.0073	35.539	Undetermined	38
hsa-miR-1471	36.5358	35.374	35.5704	35.748	36.1806	35.7524	36.5391	Undetermined	38
hsa-miR-548l	Undetermined	38	38	38	Undetermined	Undetermined	Undetermined	Undetermined	Undetermined
hsa-miR-586	Undetermined	38	38	Undetermined	Undetermined	Undetermined	Undetermined	Undetermined	Undetermined
hsa-miR-103b	Undetermined	Undetermined	Undetermined	Undetermined	Undetermined	Undetermined	Undetermined	Undetermined	39.3543
hsa-miR-488-5p	35.287	30.5376	33.9353	31.6929	33.9261	33.6882	34.1982	33.3902	34.187
hsa-miR-129-1-3p	Undetermined	Undetermined	Undetermined	Undetermined	Undetermined	Undetermined	Undetermined	Undetermined	Undetermined
hsa-miR-192-3p	38.2856	38	38	38	38	Undetermined	Undetermined	Undetermined	Undetermined
hsa-miR-632	Undetermined	35.2227	35.9349	36.0938	38	Undetermined	35.5123	34.1576	38
hsa-miR-181a-2-3p	34.2048	33.9118	33.2054	32.9272	35.2549	33.7794	33.4759	Undetermined	34.2345
hsa-miR-1909-3p	32.6886	28.3977	31.1633	30.7987	31.2896	31.3046	32.2026	30.9208	31.457
hsa-miR-573	Undetermined	38	Undetermined	39.0526	Undetermined	Undetermined	Undetermined	Undetermined	Undetermined
hsa-miR-302d-5p	36.109	38	35.8278	38	35.9441	36.2267	Undetermined	35.49	38
hsa-miR-194-3p	35.2725	31.4907	32.4065	32.4211	33.8819	33.0559	33.9524	33.6283	34.3155
hsa-miR-302b-5p	Undetermined	Undetermined	38	Undetermined	Undetermined	Undetermined	Undetermined	Undetermined	Undetermined
hsa-miR-551b-5p	36.0008	33.391	33.2399	33.6226	35.429	33.6871	34.1744	34.9847	35.3866
hsa-miR-635	Undetermined	38	Undetermined	Undetermined	38	Undetermined	Undetermined	Undetermined	38
hsa-miR-518d-3p	Undetermined	38	38	Undetermined	Undetermined	Undetermined	Undetermined	Undetermined	Undetermined
hsa-miR-569	Undetermined	Undetermined	Undetermined	Undetermined	Undetermined	Undetermined	Undetermined	Undetermined	Undetermined
hsa-miR-125b-1-3p	34.5951	32.3399	32.3621	32.5499	33.6634	32.9279	32.5451	34.2293	32.9788
hsa-miR-218-2-3p	Undetermined	38	36.3597	Undetermined	Undetermined	Undetermined	Undetermined	Undetermined	Undetermined
hsa-miR-519c-3p	Undetermined	Undetermined	38	38	38	Undetermined	Undetermined	Undetermined	38
hsa-miR-554	Undetermined	38	Undetermined	38	Undetermined	Undetermined	39.3275	Undetermined	38
hsa-miR-938	Undetermined	Undetermined	Undetermined	Undetermined	Undetermined	Undetermined	Undetermined	Undetermined	Undetermined
hsa-miR-1243	Undetermined	38	38	38	Undetermined	Undetermined	Undetermined	Undetermined	Undetermined
hsa-miR-708-3p	38	36.1124	35.8786	36.2324	38	35.3117	35.5076	Undetermined	38
hsa-miR-1185-5p	38	35.5649	35.372	36.4772	35.7076	Undetermined	34.4034	35.3252	35.8382
hsa-miR-512-3p	Undetermined	Undetermined	38	38	Undetermined	Undetermined	Undetermined	Undetermined	38
hsa-miR-587	Undetermined	Undetermined	Undetermined	Undetermined	Undetermined	Undetermined	Undetermined	Undetermined	Undetermined
hsa-miR-603	38	Undetermined	Undetermined	Undetermined	Undetermined	Undetermined	Undetermined	39.2501	Undetermined
hsa-miR-1184	Undetermined	38	38	38	Undetermined	39.5397	Undetermined	Undetermined	38
hsa-miR-20a-3p	34.0769	31.3577	30.9413	31.6756	32.3347	31.6294	30.5211	33.3161	31.9428
hsa-miR-588	Undetermined	Undetermined	Undetermined	Undetermined	Undetermined	Undetermined	Undetermined	Undetermined	Undetermined
hsa-miR-455-3p	31.2787	30.63	29.9669	31.2989	31.454	28.97	30.077	31.7535	30.9206
hsa-miR-582-3p	38	35.3712	38	35.4924	35.5977	34.0031	35.9515	Undetermined	38
hsa-miR-409-5p	33.9958	33.289	34.7716	33.0523	35.7612	33.1263	33.4001	Undetermined	33.885
hsa-miR-452-3p	Undetermined	Undetermined	Undetermined	Undetermined	Undetermined	Undetermined	Undetermined	Undetermined	Undetermined
hsa-miR-19b-1-5p	35.9796	35.0196	34.9639	36.1245	38	34.9734	35.3077	35.871	35.6046
hsa-miR-610	Undetermined	Undetermined	38	38	Undetermined	Undetermined	Undetermined	Undetermined	38
hsa-miR-511-5p	33.0207	32.6842	32.5472	31.9628	32.941	31.5382	32.4264	33.9904	32.9277
hsa-miR-200c-5p	Undetermined	35.5275	Undetermined	Undetermined	39.9318	Undetermined	Undetermined	Undetermined	Undetermined
hsa-let-7a-3p	35.4653	33.2803	33.7298	33.7816	35.4673	33.3854	33.4292	35.9107	34.783
hsa-miR-135a-3p	Undetermined	38	Undetermined	38	Undetermined	Undetermined	Undetermined	Undetermined	Undetermined
hsa-miR-520a-5p	39.5927	38	38	38	Undetermined	Undetermined	Undetermined	Undetermined	38
hsa-miR-1468-5p	38	34.0975	34.3772	33.6398	35.6357	Undetermined	35.1142	Undetermined	36.3389
hsa-miR-628-5p	34.6167	32.8764	33.3569	33.728	34.1869	33.5889	32.8104	33.8261	33.9002
hsa-miR-552-3p	Undetermined	Undetermined	Undetermined	Undetermined	Undetermined	Undetermined	Undetermined	Undetermined	38
hsa-miR-145-3p	30.7911	29.8626	28.9782	29.4376	30.3604	30.2556	27.8008	29.8905	29.6843
Blank (H2O)	Undetermined	19.2461	19.1472	19.2078	19.4038	19.1777	19.2132	19.2733	19.3966
hsa-miR-378a-5p	33.0596	31.0299	30.5919	30.608	32.1176	30.4881	30.4106	30.7397	31.8988
hsa-miR-7-1-3p	33.2751	31.9923	32.3738	30.9652	33.3975	32.2941	31.4192	34.458	31.9901
hsa-miR-181c-3p	38	33.9017	36.0628	35.304	34.0346	33.9073	34.7534	33.3207	35.1515
hsa-miR-195-3p	33.9818	32.4344	32.9871	32.1342	34.0137	32.6739	32.6413	33.431	33.4099
hsa-miR-578	Undetermined	Undetermined	Undetermined	Undetermined	Undetermined	Undetermined	Undetermined	Undetermined	Undetermined
hsa-miR-505-5p	33.733	33.9033	33.1632	33.5989	35.6969	33.3928	32.0161	35.8256	31.8023
hsa-miR-875-3p	Undetermined	38	38	38	38.5231	Undetermined	Undetermined	Undetermined	38
hsa-miR-450b-5p	34.3425	33.567	34.2026	33.7092	34.9006	32.2523	33.2064	Undetermined	33.4592
hsa-miR-876-5p	Undetermined	38	38	38	Undetermined	35.2513	Undetermined	Undetermined	Undetermined
hsa-miR-362-3p	31.0864	30.41	29.6869	30.3434	31.3503	29.6134	29.6602	31.1349	30.6595
hsa-miR-624-5p	33.1429	32.897	33.1587	33.6799	33.8955	34.7761	32.5462	33.6836	33.4453
hsa-miR-27a-5p	33.2921	32.8378	32.6998	33.2765	33.4289	31.0199	32.8184	33.0991	33.1412
hsa-miR-744-3p	36.1135	34.0166	34.017	34.1564	35.8397	34.6395	35.1084	35.1757	35.4349
hsa-miR-139-3p	33.2518	31.3639	31.2173	31.0549	31.0062	31.1038	31.2068	31.9149	32.0937
hsa-miR-138-2-3p	Undetermined	38	38	36.3389	39.6563	Undetermined	Undetermined	Undetermined	Undetermined
hsa-miR-655-3p	36.242	35.813	34.9907	34.9387	35.6001	34.3342	35.5047	Undetermined	36.3789
hsa-miR-99b-3p	33.4037	31.6944	30.9562	31.5149	33.068	31.2276	31.644	32.4156	31.9256
hsa-miR-581	Undetermined	Undetermined	Undetermined	38	Undetermined	Undetermined	Undetermined	Undetermined	Undetermined
hsa-miR-191-3p	38	35.6017	35.3695	38	36.4855	Undetermined	36.4701	Undetermined	38
hsa-miR-32-3p	Undetermined	38	35.659	38	38	34.1092	35.8151	Undetermined	35.3353
hsa-miR-1204	Undetermined	38	Undetermined	Undetermined	38	Undetermined	Undetermined	Undetermined	Undetermined
hsa-miR-548j-5p	38	36.3677	38	38	38	Undetermined	36.4307	Undetermined	38
hsa-miR-555	Undetermined	Undetermined	Undetermined	Undetermined	39.7572	Undetermined	Undetermined	Undetermined	Undetermined
hsa-miR-1224-3p	38	34.232	38	35.2894	38	Undetermined	36.0014	33.9468	38
hsa-miR-1539	Undetermined	38	38	38	38	Undetermined	Undetermined	Undetermined	38
hsa-miR-663b	33.2206	31.0705	30.964	30.9402	31.1555	31.2278	31.4639	30.5278	32.2849
UniSp3 IPC	21.6229	19.2754	19.3533	19.3562	19.2818	19.4524	19.1076	19.3515	19.353
hsa-miR-1248	Undetermined	Undetermined	Undetermined	38	38	Undetermined	Undetermined	Undetermined	Undetermined
hsa-miR-889-3p	32.6584	33.8229	32.7025	32.4707	33.4181	32.4827	33.1004	35.4654	33.0483
hsa-miR-1227-3p	38	33.2548	34.6392	33.9116	35.9668	34.9411	34.1618	33.9978	33.9633
hsa-miR-548h-5p	34.852	32.8571	32.27	34.4648	33.4152	32.8371	33.3501	32.5145	32.9837
hsa-miR-1255b-5p	33.8654	34.0334	32.5985	33.6077	34.0107	32.8579	33.1172	33.987	33.4275
hsa-miR-330-5p	38	35.954	38	38	38	36.4797	36.0061	Undetermined	35.9643
hsa-miR-1238-3p	Undetermined	36.0538	Undetermined	Undetermined	Undetermined	Undetermined	Undetermined	Undetermined	Undetermined
hsa-miR-188-3p	Undetermined	34.6113	34.7731	33.5585	35.9831	35.1288	33.9586	36.1765	34.0842
hsa-miR-589-3p	38	35.5423	38	38	38	Undetermined	35.3863	Undetermined	38
hsa-miR-125b-2-3p	32.4221	29.9372	30.2865	29.9519	31.5295	30.1858	30.0114	31.9895	31.3302
hsa-miR-16-2-3p	32.215	31.398	31.7968	32.5486	31.4384	31.9408	29.958	31.3973	31.655
hsa-miR-515-5p	Undetermined	38	38	35.6348	Undetermined	Undetermined	Undetermined	Undetermined	38
hsa-miR-340-3p	33.4246	32.7971	32.2919	32.7576	32.9077	32.9354	33.3105	35.5639	33.88
hsa-miR-513a-3p	Undetermined	Undetermined	Undetermined	Undetermined	Undetermined	Undetermined	Undetermined	Undetermined	Undetermined
hsa-miR-34a-3p	32.2524	31.0644	31.3426	31.6258	32.2239	30.4107	31.4742	32.9368	31.6955
hsa-miR-342-5p	32.8186	31.4338	31.6537	32.3251	33.1537	31.2628	31.6306	33.3648	32.2356
hsa-miR-639	39.3983	38	38	38	39.2676	Undetermined	Undetermined	Undetermined	39.1246
hsa-let-7i-3p	35.3533	35.8046	34.8671	35.428	34.5932	33.9647	32.999	35.3023	36.2093
hsa-miR-543	34.3708	33.6271	34.1466	34.0234	35.1548	32.6178	33.1887	35.4452	33.9761
hsa-miR-645	38	38	35.7553	34.8938	38	35.2536	35.1244	Undetermined	38
hsa-miR-548d-5p	38	36.3843	34.9005	36.0612	38	34.9217	35.1736	Undetermined	36.4212
hsa-miR-33a-3p	35.5772	32.9419	32.9153	32.752	34.7252	32.9049	32.493	33.9286	33.149
hsa-miR-664a-3p	32.2727	30.3798	30.3029	30.3828	31.4327	30.8302	29.9658	30.7804	31.7446
UniSp3 IPC	21.2416	19.3166	19.3002	19.1638	19.2032	19.2829	19.0285	19.1773	19.1554
UniSp3 IPC	21.198	19.3227	19.2739	19.2291	19.1981	19.2451	18.9853	19.1113	19.129
hsa-miR-379-3p	32.6086	33.0977	32.869	33.0316	33.7345	32.1594	33.3565	Undetermined	32.9598
hsa-miR-556-3p	Undetermined	Undetermined	Undetermined	38	Undetermined	Undetermined	Undetermined	Undetermined	Undetermined
hsa-miR-614	Undetermined	38	39.109	38	Undetermined	Undetermined	Undetermined	38.7014	Undetermined
hsa-miR-616-5p	38	35.8362	34.9456	38	35.209	35.3392	36.2338	35.9382	36.149
hsa-miR-93-3p	33.6013	32.2355	31.8084	32.3758	33.9153	32.6959	31.9234	32.7912	33.1896
hsa-miR-1972	30.4048	26.3475	28.5832	28.1154	29.4404	29.6986	29.6315	28.4336	29.133
hsa-miR-616-3p	Undetermined	Undetermined	38	36.0249	39.3033	34.8724	36.1801	Undetermined	Undetermined
hsa-miR-369-3p	31.8918	32.0152	31.3022	31.1199	32.6428	30.7984	31.5523	32.5501	31.9434
hsa-miR-2110	32.3071	30.2456	29.9872	29.8498	31.9383	29.9855	30.0713	31.278	31.0359
hsa-miR-548a-3p	38	36.1883	38	36.2723	36.1451	35.5324	33.9964	Undetermined	38
hsa-miR-634	38	38	38	35.9435	38	36.5217	Undetermined	Undetermined	38
hsa-miR-320c	27.8424	26.3066	26.2355	26.1591	27.3164	25.9682	26.2938	28.3448	27.3419
hsa-miR-636	38	38	38	38	38	Undetermined	Undetermined	Undetermined	Undetermined
hsa-miR-606	Undetermined	Undetermined	Undetermined	Undetermined	Undetermined	Undetermined	Undetermined	Undetermined	Undetermined
hsa-miR-208b-3p	Undetermined	Undetermined	Undetermined	Undetermined	38	Undetermined	Undetermined	Undetermined	Undetermined
hsa-miR-367-5p	Undetermined	Undetermined	Undetermined	Undetermined	Undetermined	Undetermined	Undetermined	Undetermined	Undetermined
hsa-miR-520d-3p	Undetermined	Undetermined	38	39.3086	Undetermined	Undetermined	Undetermined	Undetermined	Undetermined
hsa-miR-1265	Undetermined	Undetermined	Undetermined	Undetermined	Undetermined	Undetermined	Undetermined	39.5023	Undetermined
hsa-miR-1203	38	32.951	35.1023	34.693	35.5265	Undetermined	Undetermined	35.1615	38
hsa-miR-548k	38	38	34.9876	38	38	35.9983	36.0368	Undetermined	38
hsa-miR-548a-5p	Undetermined	38	35.8508	38	Undetermined	Undetermined	Undetermined	Undetermined	Undetermined
hsa-miR-1253	Undetermined	38	38	38	Undetermined	Undetermined	Undetermined	39.2117	Undetermined
hsa-miR-615-5p	38	35.3902	38	38	38	Undetermined	Undetermined	Undetermined	38
hsa-miR-607	Undetermined	Undetermined	39.085	Undetermined	Undetermined	Undetermined	Undetermined	Undetermined	Undetermined
hsa-miR-1208	Undetermined	Undetermined	Undetermined	Undetermined	Undetermined	Undetermined	Undetermined	Undetermined	Undetermined
hsa-miR-302e	Undetermined	Undetermined	Undetermined	Undetermined	Undetermined	Undetermined	Undetermined	Undetermined	Undetermined
hsa-miR-1206	Undetermined	Undetermined	Undetermined	Undetermined	Undetermined	Undetermined	Undetermined	Undetermined	Undetermined
hsa-miR-1270	38	38	38	39.5463	38	35.3708	34.564	Undetermined	38
hsa-miR-525-3p	Undetermined	38	Undetermined	Undetermined	Undetermined	Undetermined	Undetermined	Undetermined	38
hsa-miR-1200	38	38	39.0821	38	Undetermined	Undetermined	Undetermined	35.5901	38
hsa-miR-1911-5p	Undetermined	Undetermined	Undetermined	Undetermined	Undetermined	Undetermined	Undetermined	Undetermined	Undetermined
hsa-miR-33b-3p	Undetermined	34.269	38	35.3045	38	Undetermined	35.7064	36.2379	38
hsa-miR-223-5p	35.8617	34.9912	38	35.8878	35.8275	35.2411	35.1987	36.0861	35.2466
hsa-miR-34b-5p	Undetermined	38	33.6152	35.9929	38	33.3369	34.9068	34.6851	35.7227
hsa-miR-888-3p	Undetermined	Undetermined	Undetermined	Undetermined	Undetermined	Undetermined	Undetermined	Undetermined	Undetermined
hsa-miR-424-3p	35.8731	33.318	33.7842	34.9788	34.7849	32.5669	33.3237	34.4711	34.0949
hsa-miR-339-3p	34.056	32.4685	31.8036	33.2803	33.8365	32.3329	31.7734	34.0845	32.9537
hsa-miR-380-5p	38	Undetermined	Undetermined	39.6694	39.3894	Undetermined	Undetermined	Undetermined	38
hsa-miR-647	Undetermined	Undetermined	38	38	Undetermined	Undetermined	Undetermined	Undetermined	Undetermined
hsa-miR-518f-5p	38	35.1469	34.9101	35.6628	36.1404	35.9515	35.9321	36.4791	36.4368
hsa-miR-92b-5p	36.4848	Undetermined	32.9724	32.1826	33.0915	32.7256	33.6755	Undetermined	33.7852
hsa-miR-551a	Undetermined	38	36.4701	38	35.6932	34.5464	35.8198	Undetermined	39.1714
hsa-miR-146a-3p	Undetermined	38	Undetermined	38	Undetermined	Undetermined	Undetermined	Undetermined	Undetermined
hsa-miR-218-1-3p	39.7608	38	36.3452	38	38	Undetermined	Undetermined	Undetermined	38
hsa-miR-593-5p	38	35.9793	Undetermined	39.0691	39.1	Undetermined	Undetermined	Undetermined	38
hsa-miR-561-3p	Undetermined	Undetermined	39.1888	38	Undetermined	Undetermined	39.1612	Undetermined	Undetermined
hsa-miR-767-3p	Undetermined	Undetermined	Undetermined	Undetermined	Undetermined	Undetermined	Undetermined	Undetermined	Undetermined
hsa-miR-526b-3p	38	38	38	Undetermined	Undetermined	Undetermined	Undetermined	Undetermined	39.1262
hsa-miR-24-1-5p	34.6054	33.734	33.7315	33.9057	33.7198	33.2803	33.2735	33.7258	34.1754
hsa-let-7b-3p	29.9466	28.39	28.7932	29.3311	30.1649	28.8483	29.0063	30.0927	29.3284
hsa-miR-193b-5p	31.3644	30.1154	29.545	30.0775	30.8578	30.6358	29.6425	31.0027	30.6
hsa-miR-335-3p	30.4576	29.1742	27.9922	28.2828	28.8026	27.3577	28.4221	28.5591	28.9205
hsa-miR-541-5p	Undetermined	38	Undetermined	Undetermined	Undetermined	Undetermined	Undetermined	Undetermined	Undetermined
hsa-miR-30c-1-3p	Undetermined	38	38	Undetermined	Undetermined	Undetermined	Undetermined	Undetermined	38
hsa-miR-629-3p	35.115	33.8908	33.9567	35.9993	34.9985	35.1152	33.8107	35.7349	35.5152
hsa-miR-377-5p	38	38	35.321	35.3769	Undetermined	Undetermined	35.7357	Undetermined	38
hsa-miR-630	38	Undetermined	38	Undetermined	38	Undetermined	Undetermined	39.0356	38
hsa-miR-548d-3p	38	38	Undetermined	Undetermined	38	39.7681	Undetermined	Undetermined	Undetermined
hsa-miR-885-3p	33.4627	33.2152	32.4995	32.7478	33.6572	33.2022	33.2806	33.5096	33.9739
hsa-miR-320d	29.4119	28.2932	28.1228	28.1108	29.1761	27.7534	27.9827	29.7932	28.9205
hsa-miR-2053	Undetermined	Undetermined	Undetermined	Undetermined	Undetermined	Undetermined	Undetermined	Undetermined	Undetermined
hsa-miR-675-5p	33.743	33.4079	33.9816	33.5657	35.6724	33.4047	33.6361	35.5834	34.0185
hsa-miR-1252-5p	Undetermined	Undetermined	Undetermined	Undetermined	Undetermined	Undetermined	Undetermined	Undetermined	Undetermined
hsa-miR-548e-3p	38	38	38	38	38	Undetermined	Undetermined	Undetermined	38
hsa-miR-1914-5p	38	31.1498	32.1537	31.6691	32.9086	33.1876	34.1345	33.2419	33.1172
hsa-miR-513c-5p	Undetermined	38	38	38	Undetermined	Undetermined	Undetermined	Undetermined	38
hsa-miR-331-5p	38	35.5009	35.6744	38	35.8701	33.9201	34.0883	Undetermined	38
hsa-miR-1182	Undetermined	Undetermined	38.8963	38	Undetermined	Undetermined	Undetermined	Undetermined	39.606
hsa-miR-611	38	33.8736	36.2011	33.5685	34.9642	35.4766	35.5561	Undetermined	38
hsa-miR-1181	36.1761	33.0873	34.4346	32.9043	34.5415	35.1672	35.0157	34.9673	35.7434
hsa-miR-638	31.718	30.3121	31.2834	30.2209	31.6968	31.1218	30.9962	30.7277	32.2812
hsa-miR-515-3p	Undetermined	Undetermined	38	Undetermined	38	Undetermined	Undetermined	Undetermined	38
hsa-miR-650	38	38	38	36.3401	38	Undetermined	Undetermined	Undetermined	38
hsa-miR-1178-3p	Undetermined	Undetermined	Undetermined	Undetermined	Undetermined	Undetermined	39.9545	Undetermined	Undetermined
hsa-miR-600	35.9321	34.5313	34.4365	33.7864	38	34.8313	34.7077	34.9356	35.2827
hsa-miR-599	Undetermined	Undetermined	Undetermined	Undetermined	Undetermined	Undetermined	Undetermined	Undetermined	Undetermined
hsa-miR-520g-3p	38	38	36.1052	38	38	Undetermined	Undetermined	Undetermined	38
hsa-miR-564	Undetermined	Undetermined	Undetermined	Undetermined	Undetermined	Undetermined	Undetermined	Undetermined	Undetermined
hsa-miR-132-5p	34.4248	33.4354	33.1279	34.1207	34.6414	32.9278	33.0513	35.9895	34.1239
hsa-miR-577	Undetermined	Undetermined	38	38	38	Undetermined	Undetermined	Undetermined	Undetermined
hsa-miR-1911-3p	30.0101	25.77	28.4102	27.9031	28.3707	28.4019	29.9708	28.0296	27.6831
hsa-let-7f-2-3p	31.3199	30.0262	29.1981	29.9464	30.6586	29.3301	29.5714	31.0364	30.4153
hsa-miR-155-3p	38	38	35.9743	38	38	35.9016	Undetermined	Undetermined	38
hsa-miR-105-3p	38	38	38	38	38	Undetermined	36.4665	Undetermined	38
hsa-miR-486-3p	33.5237	32.0565	32.3126	33.2321	32.8449	33.9859	30.9875	32.965	32.8558
hsa-miR-320b	28.2127	26.8193	26.2064	26.7999	27.6982	26.3174	26.7127	28.0735	27.4464
hsa-miR-296-3p	38	33.0989	34.2457	34.0405	35.2747	33.7244	Undetermined	33.9529	38
hsa-miR-7-2-3p	35.8694	32.1733	33.9598	33.1878	36.0043	33.8615	36.2863	33.6408	34.03
hsa-miR-550a-3p	34.8544	32.955	33.5629	33.7098	34.2324	32.9472	33.0456	32.9446	34.3886
hsa-miR-380-3p	33.8909	33.5289	34.4131	35.0536	38	33.4026	34.9814	35.1121	34.1821
hsa-miR-593-3p	Undetermined	38	35.4752	34.757	35.3998	Undetermined	35.9188	35.3011	38
hsa-miR-1912	Undetermined	Undetermined	39.4162	38	Undetermined	Undetermined	35.7742	Undetermined	Undetermined
hsa-miR-493-5p	35.5857	34.3619	33.7404	33.6377	34.218	31.612	34.1312	35.9291	33.9874
hsa-miR-432-3p	Undetermined	38	38	Undetermined	Undetermined	Undetermined	Undetermined	Undetermined	38
hsa-miR-454-5p	38	35.6125	38	38	34.7739	Undetermined	34.2611	36.2002	35.2443
hsa-miR-936	33.1368	32.1229	30.9827	31.363	32.1606	31.3266	31.4283	32.3625	32.2533
hsa-miR-30a-3p	30.3685	29.4263	28.8597	29.3723	30.1029	29.3023	29.5033	30.6355	29.9439
hsa-let-7g-3p	34.2295	31.1671	31.0624	31.9866	32.2506	32.1303	31.4053	31.5085	32.3459
hsa-miR-214-5p	30.4226	27.979	27.528	27.9842	29.8733	27.7982	27.1567	29.3992	28.5089
hsa-miR-183-3p	38	38	36.5134	35.6143	38	Undetermined	35.6586	Undetermined	38
hsa-miR-1179	35.8854	35.3513	33.8366	38	34.4917	32.0618	34.8926	34.0762	34.1092
hsa-miR-562	Undetermined	Undetermined	Undetermined	Undetermined	Undetermined	Undetermined	Undetermined	Undetermined	Undetermined
hsa-miR-579-3p	Undetermined	38	38	38	38	Undetermined	36.4068	Undetermined	38
hsa-miR-590-3p	30.7971	29.8415	29.5008	29.7965	31.2211	30.3135	29.8984	32.2884	30.4526
hsa-miR-130a-5p	Undetermined	Undetermined	Undetermined	Undetermined	Undetermined	Undetermined	Undetermined	Undetermined	Undetermined
hsa-miR-563	Undetermined	Undetermined	Undetermined	Undetermined	Undetermined	Undetermined	Undetermined	Undetermined	Undetermined
hsa-miR-200a-5p	Undetermined	Undetermined	Undetermined	Undetermined	Undetermined	Undetermined	Undetermined	Undetermined	38
hsa-mIR-483-5p	31.4165	31.6261	30.9738	30.7326	32.3471	29.4951	30.5841	32.6354	31.0753
hsa-miR-15a-3p	35.2048	32.2376	33.5379	33.3775	34.0627	33.8666	33.9568	33.6643	35.0804
hsa-miR-944	Undetermined	Undetermined	39.2723	Undetermined	Undetermined	Undetermined	Undetermined	Undetermined	Undetermined
hsa-miR-92a-2-5p	Undetermined	Undetermined	Undetermined	Undetermined	Undetermined	Undetermined	Undetermined	Undetermined	38
hsa-miR-548n	Undetermined	Undetermined	Undetermined	Undetermined	38	Undetermined	Undetermined	Undetermined	Undetermined
		Study miRNAs		756
		Reference miRNAs		4
		Normalized RNAs		3
		PVAT		4
		PPAT		4

## Sheet: Validation_Raw-data
Table of Cts from Raw data Validation Study
		hsa-miR-18a-5p	hsa-miR-20a-5p	hsa-miR-363-3p	hsa-miR-18b-5p	hsa-miR-15a-5p	hsa-miR-93-5p	hsa-miR-17-5p	hsa-miR-15b-5p	hsa-miR-106a-5p	hsa-miR-106b-5p	hsa-miR-126-3p	hsa-miR-191-5p	hsa-miR-103a-3p	hsa-miR-423-5p	hsa-miR-16-5p
Patient 1	PVAT	31.4111	28.4069	31.1509	30.5433	24.2624	25.6071	29.9314	26.3592	25.4801	26.9859	25.494	26.5141	26.1525	27.5376	22.2328
	PVAT	31.4901	28.5581	31.3031	30.8546	24.927	25.9805	31.032	27.4534	25.3311	27.3438	25.6623	26.5754	25.6659	27.6263	22.199
	PPAT	25.6649	22.8546	25.1622	26.8406	22.0293	22.3936	27.3853	24.1693	22.2762	22.5999	21.9026	23.2086	Undetermined	25.2896	18.5839
	PPAT	25.7817	22.7288	25.2042	26.8143	22.0246	22.8951	27.4055	24.519	22.5017	22.7223	22.2018	22.8157	22.1196	24.5096	18.4638
Patient 2	PPAT	26.6332	23.6108	26.4491	27.8304	22.955	23.5459	27.6297	25.208	23.2947	23.4276	21.8732	23.4672	22.3811	25.3436	18.7061
	PPAT	26.5842	23.6326	26.7606	27.8105	22.9882	23.5694	28.5728	25.3022	23.4004	23.5424	21.7238	23.3364	22.4824	25.464	18.7136
Patient 3	PVAT	28.3581	25.6197	28.6646	30.3819	25.607	25.8352	31.3071	27.6766	25.4871	26.1367	23.7225	25.5689	24.6809	27.0706	21.4328
	PVAT	28.7798	25.7309	28.8653	30.0567	25.5989	25.8406	30.7172	27.9966	25.7502	25.8925	23.8434	25.3326	24.872	27.2239	20.9267
	PPAT	26.9413	23.6341	26.2995	27.8348	23.0127	23.5341	28.848	25.6818	23.5251	23.4428	20.4536	23.462	22.8498	26.0858	19.642
	PPAT	26.7531	23.876	26.8654	27.8668	23.0786	23.6061	28.8575	25.6564	23.5295	23.5933	20.7158	23.5135	22.8221	26.1777	19.4542
Patient 4	PPAT	26.7176	23.984	26.1214	27.8726	22.85	23.7617	28.7228	25.8556	23.5975	23.8406	22.2878	23.9595	22.6392	25.4416	19.1824
	PPAT	26.9008	24.1721	26.1644	27.7795	23.1494	23.8592	28.8994	25.6486	23.6928	23.8888	22.4076	23.7765	22.6058	25.7944	19.1794
	PVAT	28.6071	25.8045	28.291	29.6929	24.6356	25.5834	30.6875	27.3343	25.4487	25.4201	23.6879	25.3071	24.3263	26.598	21.1805
	PVAT	29.7293	25.885	28.1059	29.6912	24.7152	25.6513	31.2008	27.4124	25.523	25.5682	23.8569	24.9081	23.913	26.5269	21.1504
Patient 5	PPAT	26.7066	23.8859	26.549	27.8566	23.0875	23.6808	29.1306	25.6664	23.7304	23.8109	22.1365	24.0109	22.7465	25.7571	19.5849
	PPAT	26.8629	24.1296	26.452	27.8632	23.0638	23.6937	28.9054	25.5066	23.5656	23.8862	22.1865	23.9919	22.9877	25.724	19.408
	PVAT	27.314	24.6527	27.211	28.6263	23.4105	24.1338	30.0811	25.5786	24.4812	23.9128	21.8743	23.3668	22.3914	25.2025	19.8773
	PVAT	27.4706	24.6725	27.4532	28.3438	23.3331	24.4164	29.5201	25.5445	23.9406	24.3347	21.7031	23.488	22.3049	25.1993	19.917
Patient 6	PPAT	26.3729	23.3179	25.2446	31.0099	27.7978	28.0027	30.6251	28.7828	25.9126	23.5874	22.6783	24.303	21.6055	25.4676	18.8813
	PPAT	25.815	22.7902	24.1167	31.8034	27.5326	28.1086	30.2431	28.0908	26.3507	23.6722	22.3101	24.3386	21.4861	25.0759	17.9072
	PVAT	27.2207	24.0443	26.6114	28.0091	22.8469	23.6536	28.9898	25.7293	23.6313	23.6333	21.6459	23.5033	22.3409	25.4957	19.2577
	PVAT	27.4461	24.2726	26.6882	28.2895	23.21	24.1181	29.0754	25.6969	23.8519	23.6297	21.5132	23.5973	22.3899	25.4954	19.189
Patient 7	PPAT	27.0819	24.5926	26.9623	28.49	23.8437	24.7255	29.518	26.0903	24.5005	24.5253	22.7752	24.8821	23.2465	26.2098	20.1107
	PPAT	26.4687	25.0727	27.082	28.5584	23.7766	24.6068	29.3577	26.2541	24.3412	24.595	22.607	24.8118	23.3875	26.1371	20.0592
	PVAT	27.1264	22.401	26.1084	27.7016	22.4869	24.1486	28.5969	24.8785	24.2744	24.6047	23.6575	24.4736	23.522	25.9856	19.7602
	PVAT	27.2935	22.2651	26.3149	27.594	22.4563	23.9883	28.7465	24.8692	24.2212	24.6704	23.7733	24.504	23.6836	26.046	19.4133
Patient 8	PPAT	27.3682	22.3313	25.9756	28.2518	22.8201	23.8098	28.8294	25.1696	24.3374	24.7281	24.0569	24.6127	23.7086	26.4228	19.223
	PPAT	27.4238	22.3787	26.0079	28.1013	22.7052	23.8692	28.5501	25.2842	24.2814	24.7414	24.0393	24.3743	23.5313	26.1793	19.126
	PVAT	27.9167	23.1439	26.6628	28.7954	23.5089	24.9408	29.3866	26.0813	25.2515	25.713	24.5972	25.604	24.9869	26.723	20.2553
	PVAT	28.0654	23.1189	26.6788	28.6848	23.6123	24.612	29.8344	26.1676	25.1272	25.7758	24.319	25.4791	24.8563	26.5794	19.9813
Patient 9	PPAT	26.6801	21.9097	25.732	27.9785	22.8015	23.7675	28.5213	24.9563	23.8019	23.4325	21.2173	23.4166	23.5955	25.57	18.4979
	PPAT	27.0117	21.738	25.6879	27.9331	22.9386	23.5953	28.479	25.1604	23.7714	22.4263	20.5989	22.7757	23.314	25.5019	18.4227
Patient 10	PPAT	26.1291	21.452	24.9221	26.7538	21.6648	22.7574	28.0827	23.7688	23.3273	23.64	22.3977	23.7787	22.7596	24.4984	18.6196
	PPAT	25.939	21.379	25.1377	26.79	21.6412	23.2844	28.1917	23.8654	22.8209	23.6276	22.615	23.6388	22.7796	24.5746	18.4982
	PVAT	27.7528	23.2234	27.0988	28.6004	23.6924	24.762	30.4472	25.6851	24.9205	25.6477	24.2348	25.7462	24.4811	26.9621	20.3485
	PVAT	27.8286	22.9089	26.9886	28.557	23.7451	24.7375	30.2902	25.7299	25.0549	25.4115	24.1798	25.5227	24.4521	26.8872	20.4647
Patient 11	PVAT	27.7763	23.1148	26.8246	28.6072	22.7764	24.4051	29.8925	25.2545	25.2527	25.713	23.786	25.7988	24.1351	26.7113	19.2058
	PVAT	27.8677	23.1344	26.7247	28.6786	22.7079	24.6129	29.758	25.3192	24.8724	25.2565	23.7977	25.5132	23.5199	26.5891	19.1156
	PPAT	26.9243	22.1798	26.0893	27.8626	22.595	24.1664	29.2788	24.8814	24.3057	26.0115	23.0304	24.3469	23.5342	26.4362	18.9069
	PPAT	26.9171	22.1749	25.619	27.6886	22.5331	23.4169	28.8362	25.0866	23.7422	24.6327	22.9509	24.0839	23.4383	26.0442	18.8779
Patient 12	PPAT	27.9406	23.3161	26.7679	28.8255	23.2806	24.563	30.2406	25.6764	25.1668	25.5829	24.375	25.3035	24.396	27.0124	19.7492
	PPAT	27.9619	22.98	26.829	28.9367	23.3172	24.6129	29.8995	25.7918	25.1472	25.6023	24.4062	25.1222	24.3225	26.7713	19.5757
	PVAT	28.2887	23.4637	26.9594	29.2618	23.1981	25.1177	30.5209	25.9142	25.5843	25.0254	22.5982	23.9374	23.3864	25.0684	19.3112
	PVAT	28.0519	23.3612	27.18	29.1369	23.199	24.8289	29.8471	25.6834	25.5498	24.6375	22.3357	23.6963	23.074	25.1242	18.7036
Patient 13	PPAT	24.7986	20.0979	23.583	25.3818	20.6637	21.4358	26.9305	23.0015	22.1642	22.8227	20.7963	23.0634	22.0351	24.2661	17.2349
	PPAT	24.8761	20.1182	23.6786	25.6211	20.5177	21.4962	26.9324	23.0542	22.0504	22.6572	20.5855	22.9403	22.029	24.2115	17.3309
Patient 14	PVAT	26.4115	21.7747	24.9365	27.2929	21.1208	22.6617	28.9786	24.7123	24.535	24.9277	21.6999	24.8836	22.9638	24.0576	17.7194
	PVAT	26.4913	21.6048	25.0864	27.1762	21.2657	22.6317	29.0559	24.1434	24.3492	24.7625	21.8136	24.92	23.1124	23.5726	17.746
Patient 15	PPAT	26.9337	22.003	26.6172	27.8759	22.8044	24.3805	28.5879	24.8937	25.1784	24.2841	22.1909	23.823	23.3075	25.7287	19.9557
	PPAT	26.9741	22.1774	26.453	27.9506	22.8982	24.411	28.9581	24.9842	25.0211	24.1983	22.1316	24.0676	23.7974	25.8008	19.967
Patient 16	PVAT	26.9173	22.2115	26.2668	27.9054	22.8484	23.8969	29.4295	24.6594	25.0121	24.0914	22.2331	24.1519	22.1904	25.6063	19.2727
	PVAT	26.776	21.7451	26.2609	28.0721	22.9615	24.1202	29.0485	24.9959	25.1053	24.1139	22.2831	23.8934	22.1529	25.2983	19.3774
	PPAT	26.7041	21.681	26.1678	27.4528	22.4373	23.9179	28.3748	24.6116	24.6862	24.5692	22.7207	23.9701	23.7599	25.5389	19.4994
	PPAT	26.6712	21.7236	26.2259	27.4991	22.1444	23.5147	28.922	24.8068	24.7522	35.9736	23.0372	23.959	23.8691	25.5312	19.3898
Patient 17	PPAT	25.8035	21.5624	25.9476	27.1234	22.4765	23.4551	29.2101	24.5641	24.498	24.1735	23.0998	24.452	24.0741	25.7304	19.8802
	PPAT	Undetermined	21.5127	Undetermined	27.1483	22.7534	23.6607	Undetermined	24.9338	24.9362	24.3	23.0158	Undetermined	24.0084	25.8116	19.6848
	PVAT	26.4961	21.689	26.3487	27.3622	22.4676	23.4506	30.1608	24.928	25.1095	24.249	23.1923	23.9438	23.8777	25.6218	20.009
	PVAT	26.502	21.7714	26.4813	27.4701	22.6721	23.4013	Undetermined	25.3508	Undetermined	25.2352	Undetermined	23.8772	26.7044	25.5175	20.0602
Patient 18	PVAT	25.6531	20.6678	25.3147	26.6298	21.6584	23.138	28.0653	24.0047	23.6124	23.5908	Undetermined	23.5886	22.6109	25.2421	18.8595
	PVAT	25.7201	20.6362	25.2545	26.7226	21.65	Undetermined	30.2521	23.9025	Undetermined	23.535	22.3015	23.5642	22.6191	25.0523	24.5187
	PPAT	26.0845	21.0202	25.3958	26.9703	21.8119	23.3053	28.2152	24.5278	24.2475	23.5807	21.9154	23.6436	23.2136	24.9006	18.7035
	PPAT	26.1508	20.865	25.4693	26.877	21.9229	23.1475	28.3951	24.3078	23.7955	23.8775	22.3327	23.6072	22.9619	24.8081	18.7078
Patient 19	PPAT	26.12	21.0332	25.3931	27.0668	21.7818	23.4259	28.4615	24.1588	24.1674	24.0117	23.2123	Undetermined	23.2991	25.1354	18.838
	PPAT	26.3017	21.1717	Undetermined	27.1859	21.7172	23.5048	Undetermined	24.666	23.9949	Undetermined	23.2447	23.7665	27.348	25.1544	Undetermined
Patient 20	PVAT	27.5211	22.6914	Undetermined	28.6066	23.2971	24.6706	29.9938	25.8029	Undetermined	25.1408	23.2733	24.5215	24.1339	26.0924	20.6269
	PVAT	27.6826	22.5957	Undetermined	28.77	23.2765	24.7564	Undetermined	25.7191	25.7737	25.0804	Undetermined	Undetermined	Undetermined	25.8865	20.5306
	PPAT	26.3001	21.2947	25.6342	27.2997	22.2562	23.55	28.6349	24.4288	24.2965	24.1704	22.8324	24.2519	23.5407	25.9337	19.2823
	PPAT	26.3011	21.2134	25.6377	27.1916	22.2787	23.3963	28.4635	24.2005	24.3443	24.0228	22.9084	23.9413	23.595	25.9565	19.0568
Patient 21	PPAT	26.8319	21.5626	25.6068	27.3306	22.2712	23.9845	28.9663	25.137	25.0033	24.7066	22.657	24.4721	23.6989	25.6322	19.411
	PPAT	26.8256	21.5469	25.8077	27.4698	22.2773	23.6387	28.8961	24.7384	24.7028	24.5703	22.8546	24.4783	23.8402	25.5175	19.1212
Patient 22	PVAT	26.988	21.7955	25.877	27.7375	22.336	22.9237	28.2857	23.9988	23.995	23.592	22.9293	24.4226	24.1044	26.6749	19.7644
	PVAT	26.9095	21.467	25.8622	27.5614	22.7748	22.9006	27.6065	23.926	23.3233	23.2173	22.6365	23.8813	Undetermined	26.7186	19.4302
Patient 23	PPAT	26.5134	21.3852	25.4978	27.5592	22.875	23.6622	29.1088	24.6502	24.3802	23.9141	23.2955	24.4929	23.79	27.1353	19.3966
	PPAT	26.6682	21.5412	25.7246	27.4778	22.654	Undetermined	28.7066	24.7843	24.3143	23.8929	23.3798	24.3274	24.0121	27.1499	19.2152
Patient 24	PVAT	28.394	23.669	28.0982	29.1821	24.4295	25.256	30.9406	26.5806	26.6887	25.8785	24.168	25.3787	25.0125	27.0532	21.3279
	PVAT	28.5423	23.5859	27.9091	29.5595	24.2867	25.4356	30.7416	26.7888	26.4451	25.9322	24.4632	25.3767	25.104	27.1475	21.1677
Patient 25	PVAT	24.6275	19.9822	25.2556	26.2588	20.9625	22.2506	27.4935	23.3631	23.3834	22.6917	19.7667	22.9052	21.6953	24.3316	17.4671
	PVAT	24.5316	19.7664	25.596	26.2443	20.8398	22.1498	27.9353	23.5404	23.3823	22.7131	19.8017	25.6707	21.566	23.9833	16.7137
	PPAT	25.4419	20.9866	25.4164	26.6819	22.1919	23.0779	28.5082	23.8905	23.8694	23.5213	22.1552	24.1816	22.9097	24.9616	18.7503
	PPAT	25.8817	20.9193	25.474	26.6646	22.1242	22.9467	28.4782	23.9183	23.9254	23.5356	22.1665	23.926	22.9452	25.1296	18.6551
Patient 26	PPAT	24.7519	19.9895	24.0904	25.8642	21.2078	22.0272	27.7036	23.4371	23.0463	22.8588	21.7693	23.9232	22.2641	25.129	17.5909
	PPAT	24.7909	19.9807	23.9813	25.9069	21.1291	21.9255	27.716	23.2732	22.8568	22.9763	21.8016	24.0267	22.3072	25.1401	17.2294
Patient 27	PPAT	25.6879	20.824	25.2976	26.6998	21.5986	22.687	28.2266	23.8423	23.4187	23.0571	21.7566	23.5571	22.5458	24.621	17.8423
	PPAT	25.8219	20.6548	25.252	26.792	21.571	22.5959	28.4375	23.6845	23.5931	22.9368	21.4505	23.3775	22.4212	24.5049	18.089
	PVAT	27.3233	21.9056	26.7224	28.4013	23.4876	24.502	27.9508	24.3631	24.1948	24.3247	22.5935	24.9732	22.1891	26.1118	19.9619
	PVAT	27.3115	22.0165	26.7333	28.4813	23.4044	24.1231	28.2977	24.0516	23.8671	24.5212	22.2464	24.536	23.0922	25.7363	19.7552
Calibrator		27.5068	23.0056	27.1143	28.954	24.2342	25.125	30.8715	26.1968	26.0025	25.7926	24.1854	26.4729	23.5679	25.5186	17.9075
		27.838	23.488	27.2245	28.7129	23.9825	24.9506	30.676	26.0861	25.9381	25.8475	23.9082	26.1598	22.6011	25.1003	18.7571
		Study miRNAS		15
		Reference miRNAs		4
		Calibrator		1
		Control		19
		PPAT		24
